# Supplementary material for: Construction of an integrated human osteosarcoma database, HOsDb, based on literature mining, microarray analysis, and database retrieval
Source: BMC Cancer. 2020 May 6;20:390. doi: 10.1186/s12885-020-06719-2 (PMC7204058; doi:10.1186/s12885-020-06719-2)
Supplement: Supplementary file 1 — Additional file 1. [file 12885_2020_6719_MOESM1_ESM.xlsx]

## Sheet: Gene
symbol	Total_up (the number of significantly upregulated transcripts)	Total_down (the number of significantly upregulated transcripts)	Regulate		pubmed (If there is pubmed evidence, it is 1, otherwise 0)	MalaCards or Osteosarcoma (If the gene appears in any of the MalaCards or Osteosarcoma Database, it is 1, otherwise 0)	Score
MEST	33	0	up		1	1	0.6375
TP53	32	0	up		1	1	0.633333
CD36	2	27	down		1	1	0.604167
VEGFA	0	20	down		1	1	0.583333
ACP5	2	19	down		1	1	0.570833
CDKN1A	16	0	up		1	1	0.566667
DCN	24	8	up		1	1	0.566667
PRAME	0	15	down		1	1	0.5625
SPP1	1	15	down		1	1	0.558333
IGFBP3	13	0	up		1	1	0.554167
GAS6	12	0	up		1	1	0.55
HMGA1	11	0	up		1	1	0.545833
PRPSAP2	0	11	down		1	1	0.545833
AKAP12	10	0	up		1	1	0.541667
GADD45A	10	0	up		1	1	0.541667
PRDM2	0	10	down		1	1	0.541667
PTCH1	0	10	down		1	1	0.541667
CD63	0	9	down		1	1	0.5375
DAP3	0	9	down		1	1	0.5375
EFEMP1	9	0	up		1	1	0.5375
HEY1	0	9	down		1	1	0.5375
MET	9	0	up		1	1	0.5375
SMAD1	0	9	down		1	1	0.5375
USP1	0	9	down		1	1	0.5375
PTPRZ1	0	8	down		1	1	0.533333
SP3	0	8	down		1	1	0.533333
STAT1	8	0	up		1	1	0.533333
CBX3	0	7	down		1	1	0.529167
CDH11	13	6	up		1	1	0.529167
COL11A2	0	7	down		1	1	0.529167
PMP22	14	7	up		1	1	0.529167
PRNP	8	1	up		1	1	0.529167
SPHK1	7	0	up		1	1	0.529167
ACTA2	6	0	up		1	1	0.525
CD34	0	6	down		1	1	0.525
CDK1	2	8	down		1	1	0.525
DOCK5	6	0	up		1	1	0.525
EFNA1	0	6	down		1	1	0.525
ERCC2	6	0	up		1	1	0.525
IGF2	6	0	up		1	1	0.525
LOX	9	3	up		1	1	0.525
PLCB2	2	8	down		1	1	0.525
RB1CC1	0	6	down		1	1	0.525
TNFSF10	1	7	down		1	1	0.525
CD86	2	7	down		1	1	0.520833
FHIT	5	0	up		1	1	0.520833
PRDX2	5	0	up		1	1	0.520833
SKP2	0	5	down		1	1	0.520833
SLC7A8	5	0	up		1	1	0.520833
SMURF2	5	0	up		1	1	0.520833
ABCC3	4	0	up		1	1	0.516667
ACTN1	8	4	up		1	1	0.516667
ALDOA	4	0	up		1	1	0.516667
CDK6	4	0	up		1	1	0.516667
CSF1R	2	6	down		1	1	0.516667
CTTN	4	0	up		1	1	0.516667
DLX5	2	6	down		1	1	0.516667
FGF2	4	0	up		1	1	0.516667
HSP90B1	0	4	down		1	1	0.516667
KEAP1	4	0	up		1	1	0.516667
RAD51	4	0	up		1	1	0.516667
RECK	4	0	up		1	1	0.516667
RGMB	4	0	up		1	1	0.516667
SDC2	0	4	down		1	1	0.516667
SLC22A18	4	0	up		1	1	0.516667
SPRY2	4	0	up		1	1	0.516667
TGFB3	0	4	down		1	1	0.516667
THBS3	4	0	up		1	1	0.516667
TNFRSF11B	4	0	up		1	1	0.516667
TWIST1	5	1	up		1	1	0.516667
ACTG1	0	3	down		1	1	0.5125
ATAD2	0	3	down		1	1	0.5125
BCL2	1	4	down		1	1	0.5125
CCND1	3	0	up		1	1	0.5125
CD58	0	3	down		1	1	0.5125
CDC5L	0	3	down		1	1	0.5125
COL1A1	0	3	down		1	1	0.5125
CRYAB	3	0	up		1	1	0.5125
DKK3	0	3	down		1	1	0.5125
FGFR3	0	3	down		1	1	0.5125
FKBP4	0	3	down		1	1	0.5125
HOXC6	0	3	down		1	1	0.5125
IGFBP2	3	0	up		1	1	0.5125
LRRC17	3	6	down		1	1	0.5125
MDM2	3	0	up		1	1	0.5125
MMP9	1	4	down		1	1	0.5125
ROR2	0	3	down		1	1	0.5125
SMAD6	3	0	up		1	1	0.5125
SP7	0	3	down		1	1	0.5125
TIMP3	3	0	up		1	1	0.5125
WNT5A	4	1	up		1	1	0.5125
AGPAT2	2	0	up		1	1	0.508333
ALDH1A1	1	3	down		1	1	0.508333
CCNA2	0	2	down		1	1	0.508333
CD81	2	0	up		1	1	0.508333
CDK4	0	2	down		1	1	0.508333
CDKN2A	7	5	up		1	1	0.508333
EPHA2	0	2	down		1	1	0.508333
GATA1	2	0	up		1	1	0.508333
HEY2	1	3	down		1	1	0.508333
HGF	2	0	up		1	1	0.508333
IFITM2	2	0	up		1	1	0.508333
IRS1	0	2	down		1	1	0.508333
MMP2	4	2	up		1	1	0.508333
PRDX4	0	2	down		1	1	0.508333
PRIM1	0	2	down		1	1	0.508333
RAC1	0	2	down		1	1	0.508333
RHOA	0	2	down		1	1	0.508333
SLC22A3	2	0	up		1	1	0.508333
SLC2A1	0	2	down		1	1	0.508333
STAT5A	2	0	up		1	1	0.508333
THBS1	2	0	up		1	1	0.508333
TNFRSF10A	2	0	up		1	1	0.508333
TP63	2	0	up		1	1	0.508333
TSPAN31	2	0	up		1	1	0.508333
UCHL1	0	2	down		1	1	0.508333
ACTB	1	0	up		1	1	0.504167
BAG3	1	0	up		1	1	0.504167
CCND2	0	1	down		1	1	0.504167
CCR1	0	1	down		1	1	0.504167
CCR4	1	0	up		1	1	0.504167
CDK7	1	0	up		1	1	0.504167
CDKN1C	0	1	down		1	1	0.504167
CDKN2D	1	0	up		1	1	0.504167
E2F4	1	0	up		1	1	0.504167
EFNB1	0	1	down		1	1	0.504167
EGR1	1	0	up		1	1	0.504167
EPHA3	4	3	up		1	1	0.504167
ERBB3	1	0	up		1	1	0.504167
HMGB1	0	1	down		1	1	0.504167
ID3	0	1	down		1	1	0.504167
PDGFRB	3	2	up		1	1	0.504167
PIK3CA	0	1	down		1	1	0.504167
PIM1	1	0	up		1	1	0.504167
PLA2G2A	1	0	up		1	1	0.504167
PLK1	1	0	up		1	1	0.504167
PLK2	2	1	up		1	1	0.504167
PON1	1	0	up		1	1	0.504167
PRDM16	1	0	up		1	1	0.504167
PTK7	0	1	down		1	1	0.504167
ROCK1	0	1	down		1	1	0.504167
SIX1	1	0	up		1	1	0.504167
SLC1A3	1	0	up		1	1	0.504167
SOX9	0	1	down		1	1	0.504167
SPARC	0	1	down		1	1	0.504167
TGFB1	0	1	down		1	1	0.504167
TGFB2	0	1	down		1	1	0.504167
TUG1	0	1	down		1	1	0.504167
UQCRC1	1	0	up		1	1	0.504167
VDR	0	1	down		1	1	0.504167
WIF1	0	1	down		1	1	0.504167
ABCB1					1	1	0.5
ABI3BP	120	0	up				0.5
ADCY1					1	1	0.5
AKT1					1	1	0.5
AMBN					1	1	0.5
ATP5B					1	1	0.5
ATP6					1	1	0.5
BECN1					1	1	0.5
BID					1	1	0.5
BIK					1	1	0.5
CCL5					1	1	0.5
CCND3					1	1	0.5
CCNE1					1	1	0.5
CCR5					1	1	0.5
CD1D					1	1	0.5
CD40					1	1	0.5
CDK11A					1	1	0.5
CDK2					1	1	0.5
CDKN2B					1	1	0.5
CEBPB					1	1	0.5
COL1A2					1	1	0.5
CRP					1	1	0.5
CTC1					1	1	0.5
CTLA4					1	1	0.5
CUBN					1	1	0.5
CXCL5					1	1	0.5
CYP27B1					1	1	0.5
DMP1					1	1	0.5
DYRK1B					1	1	0.5
E2F1					1	1	0.5
E2F3					1	1	0.5
EFNB3					1	1	0.5
EIF4E					1	1	0.5
EPCAM					1	1	0.5
ERCC1					1	1	0.5
EZR					1	1	0.5
FBXW7					1	1	0.5
FOXM1					1	1	0.5
FSCB					1	1	0.5
FTL					1	1	0.5
FUBP1					1	1	0.5
GAK					1	1	0.5
GCLC					1	1	0.5
GHRH					1	1	0.5
GLI1					1	1	0.5
GLI2					1	1	0.5
GSTP1					1	1	0.5
H19					1	1	0.5
HDAC6					1	1	0.5
HES1					1	1	0.5
HOXB4					1	1	0.5
HSD17B10					1	1	0.5
ICAM1					1	1	0.5
ID2					1	1	0.5
IGF1R					1	1	0.5
IGF2R					1	1	0.5
IL11					1	1	0.5
IL15					1	1	0.5
IMP3					1	1	0.5
LGALS1					1	1	0.5
LPAR3					1	1	0.5
LSAMP					1	1	0.5
MED19					1	1	0.5
MGMT					1	1	0.5
PDGFRA					1	1	0.5
PDPN					1	1	0.5
PGR					1	1	0.5
PHB					1	1	0.5
PHC3					1	1	0.5
PHLDA2					1	1	0.5
PLCB1					1	1	0.5
PRMT6					1	1	0.5
PRND					1	1	0.5
PTEN					1	1	0.5
RAF1					1	1	0.5
RASSF1					1	1	0.5
RLIM					1	1	0.5
SART1					1	1	0.5
SLC19A1					1	1	0.5
SLC7A5					1	1	0.5
SMAD2					1	1	0.5
SMAD4					1	1	0.5
SMAD5					1	1	0.5
SMAD7					1	1	0.5
SMO					1	1	0.5
SOX2					1	1	0.5
SP1					1	1	0.5
STAT3					1	1	0.5
STK11					1	1	0.5
SULT1A1					1	1	0.5
SULT1A3					1	1	0.5
SULT1E1					1	1	0.5
TERF1					1	1	0.5
TIMP1					1	1	0.5
TNFSF11					1	1	0.5
TRAF6					1	1	0.5
WWOX					1	1	0.5
ZNF395					1	1	0.5
FN1	67	15	up			1	0.466667
MEG3	47	0	up			1	0.445833
CD44	40	0	up			1	0.416667
BCL2L11	0	35	down			1	0.395833
PTK2	0	30	down			1	0.375
FHL2	27	1	up			1	0.358333
KIF21A	0	26	down			1	0.358333
CADM1	0	22	down			1	0.341667
CXCL12	22	0	up			1	0.341667
MICB	22	0	up			1	0.341667
FAS	21	0	up			1	0.3375
ADD3	20	0	up			1	0.333333
BCL2L1	20	0	up			1	0.333333
TPM2	20	0	up			1	0.333333
ALPL	0	18	down			1	0.325
BDNF	18	0	up		1		0.325
CD151	19	1	up		1		0.325
CTSL	18	0	up		1		0.325
G6PD	18	0	up		1		0.325
TUBB	0	18	down			1	0.325
PTH1R	1	18	down			1	0.320833
CDH13	16	0	up		1		0.316667
FGF1	16	0	up			1	0.316667
PDE1A	16	0	up			1	0.316667
PECAM1	2	18	down			1	0.316667
FXYD6	0	15	down		1		0.3125
GUSB	0	15	down			1	0.3125
PDE1C	15	0	up			1	0.3125
CALD1	21	7	up			1	0.308333
HOXB3	0	14	down			1	0.308333
PDE4D	0	14	down			1	0.308333
PGK1	0	14	down		1		0.308333
BGN	1	14	down			1	0.304167
ENG	13	0	up			1	0.304167
HSP90AB1	0	13	down			1	0.304167
NTRK2	13	0	up			1	0.304167
CAV1	12	0	up			1	0.3
EDA2R	12	0	up		1		0.3
LEF1	0	12	down			1	0.3
LIMA1	12	0	up			1	0.3
MAP2K6	0	12	down			1	0.3
PXN	12	0	up			1	0.3
SLC29A1	1	13	down		1		0.3
SPARCL1	1	13	down			1	0.3
BAX	11	0	up			1	0.295833
GRIA1	11	0	up		1		0.295833
LPAR1	11	0	up			1	0.295833
NCAM1	0	11	down			1	0.295833
TCF4	1	72	down				0.295833
TOM1L2	11	0	up			1	0.295833
EGFR	11	1	up			1	0.291667
IL6	11	1	up			1	0.291667
SSBP1	0	10	down		1		0.291667
TGM2	10	0	up			1	0.291667
ALDH3A1	9	0	up		1		0.2875
FGFR1	0	9	down		1		0.2875
ILK	9	0	up			1	0.2875
YWHAZ	2	11	down			1	0.2875
ABCA5	0	8	down		1		0.283333
ASS1	9	1	up			1	0.283333
CAPN1	8	0	up			1	0.283333
COPS3	0	8	down			1	0.283333
CREBZF	0	8	down		1		0.283333
CTSB	8	0	up			1	0.283333
CXADR	0	8	down			1	0.283333
DSP	9	1	up			1	0.283333
FAP	11	3	up			1	0.283333
GSTT1	8	0	up			1	0.283333
HLA-B	0	8	down		1		0.283333
MCAM	0	8	down			1	0.283333
TRPS1	0	8	down		1		0.283333
XAF1	1	9	down		1		0.283333
ZNF43	8	0	up		1		0.283333
APEX1	0	7	down			1	0.279167
CCNG1	8	1	up			1	0.279167
DAPK2	0	7	down		1		0.279167
FOSL1	8	1	up			1	0.279167
KIT	7	0	up			1	0.279167
NCOA1	0	7	down			1	0.279167
PRLR	0	7	down			1	0.279167
TAGLN	7	0	up			1	0.279167
TYMS	0	7	down			1	0.279167
UGCG	7	0	up		1		0.279167
SEPT2	0	6	down		1		0.275
ACP1	0	6	down			1	0.275
AXL	6	0	up			1	0.275
BRCA1	0	6	down			1	0.275
CTNNB1	0	6	down			1	0.275
ETV4	6	0	up			1	0.275
FBLN1	6	0	up			1	0.275
GGCT	0	6	down			1	0.275
GSTM1	6	0	up			1	0.275
HAS2	6	0	up			1	0.275
ITGA3	9	3	up			1	0.275
KHDRBS3	12	6	up			1	0.275
LDHA	6	0	up			1	0.275
MAPK8	6	0	up			1	0.275
MMP1	6	0	up			1	0.275
MVP	6	0	up			1	0.275
PLAUR	6	0	up			1	0.275
RAD21	0	6	down			1	0.275
RIPK3	6	0	up			1	0.275
SERPINE1	6	0	up			1	0.275
SQSTM1	6	0	up		1		0.275
TOP2A	0	6	down		1		0.275
WNT5B	6	0	up			1	0.275
WT1	6	0	up			1	0.275
ABCC1	5	0	up			1	0.270833
ARHGAP44	0	5	down			1	0.270833
AXIN1	5	0	up			1	0.270833
BMP5	3	8	down			1	0.270833
CD4	0	5	down		1		0.270833
CDH5	1	6	down			1	0.270833
DAB2	5	0	up		1		0.270833
EDNRB	0	5	down			1	0.270833
FLT1	0	5	down			1	0.270833
GDF15	5	0	up		1		0.270833
HMOX1	5	0	up		1		0.270833
HSPA8	0	5	down			1	0.270833
IL11RA	5	0	up			1	0.270833
IL1RN	0	5	down			1	0.270833
IL24	5	0	up			1	0.270833
INSR	0	5	down			1	0.270833
ITGAV	0	5	down			1	0.270833
KRT18	0	5	down			1	0.270833
LPAR6	4	9	down			1	0.270833
LTBP3	5	0	up		1		0.270833
MAPK3	5	0	up			1	0.270833
MEPE	1	6	down		1		0.270833
METAP2	0	5	down			1	0.270833
MMP13	1	6	down			1	0.270833
MTDH	0	5	down			1	0.270833
NMT2	5	0	up			1	0.270833
P4HB	1	6	down			1	0.270833
PARK7	0	5	down			1	0.270833
PDE4B	0	5	down			1	0.270833
PGM1	5	0	up		1		0.270833
RAPH1	5	0	up			1	0.270833
RUNX2	0	5	down			1	0.270833
SDC1	5	0	up			1	0.270833
SMAD3	5	0	up		1		0.270833
SULF2	5	0	up		1		0.270833
TLN1	5	0	up			1	0.270833
TPM1	72	7	up				0.270833
ACTN4	4	0	up			1	0.266667
ANGPT1	4	8	down			1	0.266667
ANPEP	4	0	up			1	0.266667
ARF1	0	4	down		1		0.266667
ARPC1B	8	4	up			1	0.266667
CAPN2	4	0	up			1	0.266667
CD2	4	0	up		1		0.266667
CD248	4	0	up			1	0.266667
CDH2	0	4	down			1	0.266667
CHEK2	0	4	down			1	0.266667
COL18A1	0	4	down			1	0.266667
CSF1	4	0	up			1	0.266667
CTGF	4	0	up			1	0.266667
CYP24A1	0	4	down			1	0.266667
E2F6	0	4	down			1	0.266667
EDN1	4	0	up			1	0.266667
EDNRA	5	9	down			1	0.266667
EIF2AK2	0	4	down			1	0.266667
ENO1	0	4	down			1	0.266667
ERBB2	4	0	up			1	0.266667
GSTM3	0	4	down			1	0.266667
HDAC2	0	4	down			1	0.266667
HIF1A	0	4	down			1	0.266667
HMGA2	4	0	up			1	0.266667
HRH1	4	0	up		1		0.266667
HSP90AA1	0	4	down			1	0.266667
IFI16	0	4	down			1	0.266667
IGF1	0	4	down			1	0.266667
IGFBP4	4	0	up			1	0.266667
IL17RA	4	0	up			1	0.266667
ITGA5	4	0	up			1	0.266667
ITGB1	4	0	up			1	0.266667
KRT8	0	4	down			1	0.266667
LGALS3	7	3	up		1		0.266667
MME	4	0	up			1	0.266667
NES	0	4	down			1	0.266667
NFASC	64	0	up				0.266667
NFE2L2	0	4	down			1	0.266667
P2RX5	4	0	up		1		0.266667
PDE7A	0	4	down			1	0.266667
PDE8A	0	4	down			1	0.266667
RRM2	0	4	down			1	0.266667
SASH1	0	4	down			1	0.266667
SERPINH1	0	4	down			1	0.266667
SET	0	4	down			1	0.266667
SHMT1	4	0	up			1	0.266667
SIN3A	0	4	down			1	0.266667
SMARCA2	0	4	down		1		0.266667
SNCA	4	0	up			1	0.266667
SPTAN1	4	0	up			1	0.266667
SSR2	0	4	down			1	0.266667
ULBP3	4	0	up			1	0.266667
VEGFC	4	0	up			1	0.266667
XPO1	0	4	down			1	0.266667
ABL1	3	0	up			1	0.2625
ADAMTS1	3	0	up		1		0.2625
ADIPOR2	0	3	down		1		0.2625
ATXN1	0	3	down			1	0.2625
BIRC2	0	3	down			1	0.2625
BUB1B	0	3	down			1	0.2625
CASP3	0	3	down			1	0.2625
CCNB2	1	4	down			1	0.2625
CD24	0	3	down			1	0.2625
CD55	0	3	down		1		0.2625
CD9	0	3	down		1		0.2625
CDKN1B	0	3	down			1	0.2625
CLU	0	3	down			1	0.2625
CP	3	0	up			1	0.2625
CTCF	0	3	down			1	0.2625
CTNNAL1	3	0	up			1	0.2625
CXCR4	3	6	down			1	0.2625
CXCR5	3	0	up		1		0.2625
DKK1	3	0	up			1	0.2625
FRZB	3	0	up			1	0.2625
GC	3	0	up			1	0.2625
GCK	3	0	up		1		0.2625
GLB1	3	0	up			1	0.2625
GLUL	0	3	down			1	0.2625
GNL3	0	3	down			1	0.2625
IBSP	1	4	down			1	0.2625
INS	3	0	up			1	0.2625
ITGA4	0	3	down			1	0.2625
ITGB5	4	1	up			1	0.2625
KNG1	3	0	up			1	0.2625
LPAR4	0	3	down			1	0.2625
LTBP4	0	3	down		1		0.2625
MAD2L1	0	3	down			1	0.2625
MCL1	0	3	down			1	0.2625
MIF	0	3	down			1	0.2625
MPG	3	0	up			1	0.2625
NACA	0	3	down			1	0.2625
NME1	2	5	down			1	0.2625
NOTCH2	0	3	down			1	0.2625
NOV	3	0	up			1	0.2625
P2RY6	3	0	up		1		0.2625
PDE11A	3	0	up			1	0.2625
PDE3A	3	0	up			1	0.2625
PIN1	3	0	up		1		0.2625
PLOD1	0	3	down			1	0.2625
PLXDC1	0	3	down			1	0.2625
PTN	0	3	down			1	0.2625
ROBO1	0	3	down		1		0.2625
RPS19	0	3	down			1	0.2625
RPS6	0	3	down			1	0.2625
S100A4	2	5	down			1	0.2625
SAA1	4	1	up			1	0.2625
SDC4	5	2	up			1	0.2625
SMAD9	3	0	up			1	0.2625
SPRY1	2	5	down		1		0.2625
STXBP1	0	3	down			1	0.2625
TGFBR2	3	0	up			1	0.2625
TPP1	3	0	up		1		0.2625
ABCC2	2	0	up			1	0.258333
ADM	2	0	up			1	0.258333
ADORA3	0	2	down		1		0.258333
BAD	2	0	up			1	0.258333
BAMBI	0	2	down		1		0.258333
BCL6	2	0	up		1		0.258333
BIRC3	2	0	up			1	0.258333
BMP7	0	2	down			1	0.258333
BNIP3	0	2	down			1	0.258333
CASP6	2	0	up			1	0.258333
CD82	2	0	up			1	0.258333
CDKN2B-AS1	1	3	down			1	0.258333
CLIC4	4	2	up		1		0.258333
CTSD	2	0	up			1	0.258333
CXCR3	2	0	up			1	0.258333
CYCS	0	2	down			1	0.258333
CYP3A4	2	0	up			1	0.258333
CYR61	4	2	up			1	0.258333
DKC1	0	2	down		1		0.258333
DUSP1	2	0	up			1	0.258333
DUT	0	2	down			1	0.258333
EIF2S1	0	2	down			1	0.258333
EPAS1	2	0	up			1	0.258333
ESD	2	0	up			1	0.258333
F10	2	0	up			1	0.258333
FASN	0	2	down			1	0.258333
FGA	2	0	up			1	0.258333
FGR	2	0	up			1	0.258333
FNTA	0	2	down			1	0.258333
FOLR1	4	6	down			1	0.258333
FOS	2	4	down			1	0.258333
FZD3	0	2	down		1		0.258333
GSN	18	16	up			1	0.258333
GZMA	2	0	up			1	0.258333
HAS3	2	0	up			1	0.258333
HDAC1	0	2	down			1	0.258333
HLA-E	2	0	up		1		0.258333
IL12A	2	0	up			1	0.258333
IL18	0	2	down			1	0.258333
JAK2	2	0	up			1	0.258333
KCNH1	2	0	up			1	0.258333
KIF20A	2	4	down			1	0.258333
KRAS	0	2	down			1	0.258333
LEP	2	0	up			1	0.258333
LGR4	2	4	down		1		0.258333
LTA	2	0	up			1	0.258333
MAP2K2	2	0	up			1	0.258333
MDK	0	2	down			1	0.258333
MED31	2	0	up		1		0.258333
MICA	4	2	up			1	0.258333
MMP3	2	0	up			1	0.258333
MMP8	2	0	up			1	0.258333
MYB	2	0	up			1	0.258333
MYC	0	2	down			1	0.258333
NFKB1	2	0	up			1	0.258333
NRAS	0	2	down			1	0.258333
PARP1	0	2	down			1	0.258333
PDCD5	0	2	down		1		0.258333
PDE7B	2	0	up			1	0.258333
PIGF	2	0	up			1	0.258333
PSMD10	0	2	down			1	0.258333
PTPN6	2	4	down			1	0.258333
RCN3	4	2	up			1	0.258333
RPS6KB1	0	2	down			1	0.258333
SAA2	3	1	up			1	0.258333
SATB1	1	3	down		1		0.258333
SLCO2B1	2	4	down			1	0.258333
SLCO4A1	2	4	down			1	0.258333
SOX4	0	2	down			1	0.258333
STEAP1	3	1	up		1		0.258333
STOML2	2	0	up			1	0.258333
TF	2	0	up			1	0.258333
TGFBI	3	1	up			1	0.258333
TNFRSF10D	2	0	up			1	0.258333
TNFRSF11A	0	2	down			1	0.258333
TNFRSF1A	2	0	up			1	0.258333
TNK2	2	0	up		1		0.258333
TP73	0	2	down			1	0.258333
TTC19	0	2	down			1	0.258333
TUBA1C	1	3	down			1	0.258333
VEGFB	2	0	up			1	0.258333
ACTG2	0	1	down		1		0.254167
ADAM8	1	0	up			1	0.254167
ADORA1	1	0	up		1		0.254167
AFG3L2	1	0	up		1		0.254167
AHCY	0	1	down			1	0.254167
ATF6	1	0	up			1	0.254167
BMP2	0	1	down			1	0.254167
BMP3	0	1	down			1	0.254167
BMP4	0	1	down			1	0.254167
BUB3	0	1	down			1	0.254167
CACYBP	0	1	down			1	0.254167
CAMK2N1	1	2	down			1	0.254167
CASP10	0	1	down			1	0.254167
CCR7	1	0	up			1	0.254167
CD52	1	0	up			1	0.254167
CDX2	1	0	up			1	0.254167
CFLAR	1	0	up			1	0.254167
CHEK1	0	1	down			1	0.254167
CHST2	1	0	up			1	0.254167
CNN1	1	0	up			1	0.254167
COL15A1	1	2	down		1		0.254167
COL2A1	1	2	down			1	0.254167
CRIP1	4	3	up			1	0.254167
CXCL2	1	0	up		1		0.254167
CYC1	0	1	down			1	0.254167
CYP27A1	1	0	up			1	0.254167
DCK	1	0	up		1		0.254167
DDIT4	0	1	down		1		0.254167
DES	1	0	up			1	0.254167
DFFA	0	1	down			1	0.254167
DLL4	0	1	down			1	0.254167
EBF2	1	0	up		1		0.254167
EIF4EBP1	0	1	down			1	0.254167
EREG	1	0	up			1	0.254167
F2	1	0	up			1	0.254167
F2R	1	0	up			1	0.254167
FADD	0	1	down			1	0.254167
FANCA	1	0	up		1		0.254167
FPGS	1	0	up		1		0.254167
GALC	1	0	up		1		0.254167
GH1	1	0	up			1	0.254167
GJA1	1	2	down			1	0.254167
GML	1	0	up		1		0.254167
H3F3A	1	0	up			1	0.254167
HLA-A	1	0	up		1		0.254167
HSD11B2	1	0	up			1	0.254167
HSPA4	1	0	up			1	0.254167
HSPA5	0	1	down			1	0.254167
IDH2	0	1	down		1		0.254167
IDO1	0	1	down			1	0.254167
IFNGR1	1	2	down			1	0.254167
IGFBP5	2	1	up			1	0.254167
IL1B	1	0	up			1	0.254167
IL6R	1	0	up			1	0.254167
IRX2	0	1	down		1		0.254167
JAG1	2	1	up			1	0.254167
KDR	0	1	down			1	0.254167
KISS1	1	0	up			1	0.254167
KLF2	1	0	up			1	0.254167
KLF6	1	0	up			1	0.254167
KLF8	0	1	down		1		0.254167
KLRAP1	0	1	down			1	0.254167
LPL	2	3	down			1	0.254167
LRP1	1	0	up			1	0.254167
LZTS1	0	1	down		1		0.254167
MAGEA1	0	1	down			1	0.254167
MAGEA4	0	1	down			1	0.254167
MAP3K5	1	0	up			1	0.254167
MAPK14	1	0	up			1	0.254167
MAPK8IP1	0	1	down			1	0.254167
MCM4	0	1	down			1	0.254167
MDGA1	1	0	up			1	0.254167
MMP14	2	1	up			1	0.254167
MT1A	1	0	up			1	0.254167
MTBP	0	1	down		1		0.254167
MYO1G	1	0	up			1	0.254167
NDN	1	0	up			1	0.254167
NDRG1	0	1	down			1	0.254167
NEAT1	0	1	down			1	0.254167
NOG	0	1	down			1	0.254167
NOTCH1	1	0	up			1	0.254167
NPM1	0	1	down			1	0.254167
PF4	1	0	up			1	0.254167
PGC	1	0	up		1		0.254167
PIGR	1	0	up		1		0.254167
PIK3R1	1	0	up			1	0.254167
PLAT	1	0	up			1	0.254167
PPARG	1	0	up			1	0.254167
PRKAR2B	1	0	up		1		0.254167
PRKCA	0	1	down			1	0.254167
PTGS2	1	0	up			1	0.254167
PVT1	0	1	down			1	0.254167
RAN	0	1	down			1	0.254167
RASD1	1	0	up			1	0.254167
RELA	1	0	up			1	0.254167
RFC1	0	1	down			1	0.254167
RPA1	0	1	down			1	0.254167
RXRA	1	0	up			1	0.254167
S100A6	2	1	up			1	0.254167
S100A8	2	1	up			1	0.254167
SAA4	1	0	up		1		0.254167
SATB2-AS1	0	1	down			1	0.254167
SLCO1A2	0	1	down			1	0.254167
SLCO2A1	2	1	up			1	0.254167
SLCO5A1	1	0	up			1	0.254167
SMARCA5	0	1	down		1		0.254167
SNAI2	2	1	up			1	0.254167
SOD1	0	1	down			1	0.254167
SST	1	0	up			1	0.254167
STAT2	1	0	up			1	0.254167
STK10	1	0	up		1		0.254167
STMN1	0	1	down			1	0.254167
TDP2	0	1	down			1	0.254167
TEK	1	0	up		1		0.254167
TIMP2	1	0	up			1	0.254167
TMOD4	1	0	up			1	0.254167
TNC	6	5	up			1	0.254167
TNFRSF1B	1	0	up			1	0.254167
TNFSF13B	1	0	up			1	0.254167
TOP3A	1	0	up			1	0.254167
TRAP1	0	1	down		1		0.254167
UCP2	3	2	up			1	0.254167
ULBP1	0	1	down			1	0.254167
ULBP2	0	1	down			1	0.254167
VCAN	5	4	up			1	0.254167
VTN	1	0	up			1	0.254167
YAP1	0	1	down		1		0.254167
MAR1					1		0.25
5033414D02RIK					1		0.25
ABCG2						1	0.25
ACAA2					1		0.25
ADAM15						1	0.25
ADCK2					1		0.25
ADIPOR1					1		0.25
AGRIN					1		0.25
AHSA1						1	0.25
AIFM1						1	0.25
AKT2					1		0.25
ALDH2						1	0.25
ANXA2						1	0.25
ANXA5						1	0.25
APC						1	0.25
AR						1	0.25
ASMT						1	0.25
ATF2						1	0.25
ATG5					1		0.25
ATM						1	0.25
ATR						1	0.25
ATRX					1		0.25
AURKA					1		0.25
AXIN2						1	0.25
BAG6						1	0.25
BAK1						1	0.25
BANCR						1	0.25
BAT3					1		0.25
BCAR4						1	0.25
BCL2A1						1	0.25
BGLAP						1	0.25
BIRC5						1	0.25
BIRC7						1	0.25
BMI1						1	0.25
BMP1						1	0.25
BMP6						1	0.25
BMP8B						1	0.25
BMPR1A						1	0.25
BMPR1B						1	0.25
BMPR2						1	0.25
BSG						1	0.25
C17orf76-AS1						1	0.25
CAPN6						1	0.25
CASC2						1	0.25
CASP1						1	0.25
CASP2						1	0.25
CASP4						1	0.25
CASP7						1	0.25
CASP8						1	0.25
CASP9						1	0.25
CCAT1						1	0.25
CCAT2						1	0.25
CCNA1						1	0.25
CCNB1						1	0.25
CCNC						1	0.25
CCNE2						1	0.25
CCNH					1		0.25
CCR10						1	0.25
CCR2					1		0.25
CD40LG						1	0.25
CD99						1	0.25
CDC2					1		0.25
CDC25A						1	0.25
CDC25B						1	0.25
CDC73					1		0.25
CDH1						1	0.25
CDK5					1		0.25
CDK9						1	0.25
CE2					1		0.25
CEA					1		0.25
CGA						1	0.25
CGB						1	0.25
CHD4					1		0.25
CHUK						1	0.25
CLAM						1	0.25
CLUAP1						1	0.25
COL7A1						1	0.25
CP110					1		0.25
CRADD						1	0.25
CREB					1		0.25
CREB1						1	0.25
CREB3L1					1		0.25
CREBBP						1	0.25
CREG1					1		0.25
CSAG2						1	0.25
CSF2						1	0.25
CTSK						1	0.25
CTSL1						1	0.25
CXCL6						1	0.25
CXCR7						1	0.25
CYP3A5						1	0.25
DAF					1		0.25
DANCR						1	0.25
DAPK1						1	0.25
DCC						1	0.25
DCTN2						1	0.25
DDIT3						1	0.25
DDR					1		0.25
DHFR						1	0.25
DHX9						1	0.25
DIABLO						1	0.25
DLG2					1		0.25
DLL1						1	0.25
DNAH8						1	0.25
DNAJA3					1		0.25
DTX1						1	0.25
DVL2						1	0.25
DVL3						1	0.25
E2F5						1	0.25
EDA					1		0.25
EFNA3						1	0.25
EFNA4						1	0.25
EFNA5						1	0.25
EFNB2						1	0.25
EGF						1	0.25
EGFR-AS1						1	0.25
EIF2A						1	0.25
ELAC2						1	0.25
ELK1						1	0.25
ENDOG						1	0.25
ENSG00000237370						1	0.25
ENSG00000253102						1	0.25
ENSG00000257181						1	0.25
ENSG00000257285						1	0.25
EP300						1	0.25
ERBB4						1	0.25
ERCC4					1		0.25
ERCC5						1	0.25
ESPL1						1	0.25
ESR1						1	0.25
ESR2						1	0.25
ETS1						1	0.25
ETV6						1	0.25
EWSAT1						1	0.25
EZH2						1	0.25
F2RL1						1	0.25
F7						1	0.25
FANCB						1	0.25
FANCM						1	0.25
FASLG						1	0.25
FDX1						1	0.25
FENDRR						1	0.25
FGF8						1	0.25
FGFR2						1	0.25
FLCN						1	0.25
FLT3						1	0.25
FLT4						1	0.25
FOXC2-AS1						1	0.25
FOXO					1		0.25
FOXO1					1		0.25
FOXO3A					1		0.25
FURIN					1		0.25
FXN					1		0.25
GABPA					1		0.25
GADD45B					1		0.25
GAL					1		0.25
GAS2					1		0.25
GAS7						1	0.25
GDF2						1	0.25
GFAP						1	0.25
GFM1						1	0.25
GFRA2						1	0.25
GHRHR						1	0.25
GID4						1	0.25
GIT1					1		0.25
GLUT4					1		0.25
GNAS					1		0.25
GNRH2						1	0.25
GPI						1	0.25
GRB10						1	0.25
GRB2						1	0.25
GRK5					1		0.25
GRM4						1	0.25
GRM5						1	0.25
GS					1		0.25
GSK3B						1	0.25
GZF1						1	0.25
H2AFX						1	0.25
HAS1						1	0.25
HDAC3						1	0.25
HDAC4						1	0.25
HDAC5					1		0.25
HIC1						1	0.25
HIF1A-AS2						1	0.25
HMGCR						1	0.25
HNF1A-AS1						1	0.25
HOTAIR						1	0.25
HOTTIP						1	0.25
HOXA11-AS						1	0.25
HPSE						1	0.25
HRAS						1	0.25
HSF1					1		0.25
HSP60					1		0.25
HSPA1A						1	0.25
HSPA9						1	0.25
HSPB1						1	0.25
HSPD1						1	0.25
HSPH1						1	0.25
HULC						1	0.25
HYAL2						1	0.25
ID1						1	0.25
IDH3A						1	0.25
IFITM3						1	0.25
IFNA1						1	0.25
IFNB1						1	0.25
IFNG						1	0.25
IGFBP1					1		0.25
IHH						1	0.25
IKBKB						1	0.25
IKBKG						1	0.25
IL10						1	0.25
IL13					1		0.25
IL17A						1	0.25
IL1A						1	0.25
IL4						1	0.25
IL8						1	0.25
IMPDH2						1	0.25
ING1						1	0.25
ING4					1		0.25
ITGA2						1	0.25
ITGA6						1	0.25
ITGB3						1	0.25
ITGB4						1	0.25
JUN						1	0.25
KDM1A						1	0.25
KIF11						1	0.25
KIF25						1	0.25
KLK3						1	0.25
KMT2A						1	0.25
KMT2E-AS1						1	0.25
KU80					1		0.25
LATS2						1	0.25
LECT1						1	0.25
LHON					1		0.25
LHR					1		0.25
LIMK1						1	0.25
LIN28B					1		0.25
LINC00161						1	0.25
LINC00901						1	0.25
LOC730101						1	0.25
LPA					1		0.25
LRP5						1	0.25
LSAMP-AS3						1	0.25
LUCAT1						1	0.25
LUM						1	0.25
LYPD5						1	0.25
MAD1L1					1		0.25
MALAT1						1	0.25
MALINC1						1	0.25
MAP2K1						1	0.25
MAP2K4						1	0.25
MAPK1						1	0.25
MAPK13						1	0.25
MAPK7						1	0.25
MAPK9						1	0.25
MAX						1	0.25
MAZ						1	0.25
MDM4						1	0.25
MED1					1		0.25
MED14					1		0.25
MED20					1		0.25
MELTF						1	0.25
MEN1						1	0.25
MEP1B						1	0.25
MGRN1						1	0.25
MIB1						1	0.25
MIR140						1	0.25
MIR210HG						1	0.25
MIR34AHG						1	0.25
MKI67						1	0.25
MKRN3						1	0.25
MMP26						1	0.25
MMP7						1	0.25
MSX2						1	0.25
MTA1						1	0.25
MTAP						1	0.25
MTHFD1						1	0.25
MTHFR						1	0.25
MTNR1A						1	0.25
MTOR						1	0.25
MUC1						1	0.25
MYCN						1	0.25
MYH1						1	0.25
MYHAS						1	0.25
MYOCD						1	0.25
NANOG						1	0.25
NAT1						1	0.25
NBN						1	0.25
NBPF12						1	0.25
NELL1						1	0.25
NFKB2						1	0.25
NFKBIA						1	0.25
NFKBIE						1	0.25
NFYA						1	0.25
NGDN						1	0.25
NNT-AS1						1	0.25
NOB1					1		0.25
NOS2						1	0.25
NOX1						1	0.25
NPRL2						1	0.25
NPY6R						1	0.25
NR1I2						1	0.25
NR3C1						1	0.25
NRP2						1	0.25
OS9						1	0.25
OST4					1		0.25
P2RX4						1	0.25
P2RX7						1	0.25
P2RY11						1	0.25
P2RY2						1	0.25
P2RY4						1	0.25
P53					1		0.25
P53AIP1					1		0.25
PABPC1L						1	0.25
PACERR						1	0.25
PAD4					1		0.25
PAFAH1B2					1		0.25
PAK1					1		0.25
PANDAR						1	0.25
PAR1					1		0.25
PAR-1					1		0.25
PARTICL						1	0.25
PCAT1						1	0.25
PCNA						1	0.25
PDB1					1		0.25
PDE10A						1	0.25
PDE2A						1	0.25
PDE4A						1	0.25
PDE4C						1	0.25
PDGFA						1	0.25
PDGFB						1	0.25
PDHA1						1	0.25
PDK1					1		0.25
PDPK1						1	0.25
PELP1					1		0.25
PEX19					1		0.25
PFN1P2						1	0.25
PGP					1		0.25
PHEX					1		0.25
PIAS1						1	0.25
PIP					1		0.25
PKC					1		0.25
PKD1						1	0.25
PKN					1		0.25
PLAP					1		0.25
PLAU						1	0.25
PLCB3					1		0.25
PLCG1						1	0.25
POLR3F					1		0.25
POU5F1						1	0.25
PPIA					1		0.25
PPIAL4A						1	0.25
PPP1CA						1	0.25
PRKCG						1	0.25
PRKCI						1	0.25
PRL					1		0.25
PROCR						1	0.25
PROM1						1	0.25
PTH						1	0.25
PTHLH						1	0.25
PTHR1					1		0.25
PTK2B						1	0.25
RAD52					1		0.25
RARA						1	0.25
RAS					1		0.25
RB1						1	0.25
RBBP9						1	0.25
RBL2						1	0.25
RBPJ						1	0.25
RECQL4						1	0.25
RET					1		0.25
RHOBTB2					1		0.25
RIP					1		0.25
RLN2						1	0.25
RNU1-1						1	0.25
ROCK2					1		0.25
RPL7A						1	0.25
RPL8						1	0.25
RPS16						1	0.25
S100A7					1		0.25
SART3						1	0.25
SELP						1	0.25
SERPINF1						1	0.25
SETD2					1		0.25
SHF					1		0.25
SHH						1	0.25
SHOX					1		0.25
SIP1					1		0.25
SIR2					1		0.25
SIRT1					1		0.25
SK					1		0.25
SLC19A2					1		0.25
SLC20A2					1		0.25
SLC29A2					1		0.25
SLC2A4					1		0.25
SLC7A5P1						1	0.25
SLC9A1					1		0.25
SLC9A6					1		0.25
SLCO1C1						1	0.25
SLCO3A1						1	0.25
SLCO4C1						1	0.25
SMARCB1					1		0.25
SMG1					1		0.25
SNAI1						1	0.25
SNHG1						1	0.25
SNHG12						1	0.25
SNIP1					1		0.25
SOX1						1	0.25
SOX2-OT						1	0.25
SPINK1					1		0.25
SPRY4					1		0.25
SRC						1	0.25
SRF						1	0.25
SSTR1						1	0.25
STAT5B					1		0.25
STK4						1	0.25
TARBP2					1		0.25
TBX5					1		0.25
TERT						1	0.25
TGFA						1	0.25
TGFBR1						1	0.25
TIAM1					1		0.25
TMEM11						1	0.25
TMEM243						1	0.25
TNF						1	0.25
TNFRSF10B						1	0.25
TNFRSF5					1		0.25
TNFRSF6					1		0.25
TNFRSF8						1	0.25
TP53RK						1	0.25
TPT1						1	0.25
TRAF2						1	0.25
TRE17					1		0.25
TRP63					1		0.25
TSG101					1		0.25
TSP1					1		0.25
TUSC2					1		0.25
TUSC7						1	0.25
TWIST2					1		0.25
TYK2					1		0.25
UCA1						1	0.25
ULK1						1	0.25
UPP1						1	0.25
URGCP						1	0.25
VASP						1	0.25
VCP						1	0.25
VEGF					1		0.25
VHL						1	0.25
VIM						1	0.25
VWF						1	0.25
WEE1						1	0.25
WNT1					1		0.25
WNT10B						1	0.25
WNT11					1		0.25
WNT3A						1	0.25
WNT4					1		0.25
WNT7A					1		0.25
WRAP53						1	0.25
WRN						1	0.25
XIAP						1	0.25
XIST						1	0.25
XRN1						1	0.25
YBX1						1	0.25
YY1						1	0.25
ZEB1						1	0.25
ZEB1-AS1						1	0.25
ZFX					1		0.25
ZNF133						1	0.25
NDRG2	1	58	down				0.2375
PLEC	52	0	up				0.216667
ELN	51	0	up				0.2125
MAMLD1	50	0	up				0.208333
TCF7L2	0	49	down				0.204167
NRG1	48	0	up				0.2
GRAMD3	47	0	up				0.195833
MEF2C	1	48	down				0.195833
CACNA1C	46	0	up				0.191667
SORBS2	46	0	up				0.191667
SORBS1	1	46	down				0.1875
FMR1	0	42	down				0.175
AIF1	2	43	down				0.170833
KCNMA1	41	0	up				0.170833
POGZ	0	41	down				0.170833
HLA-DMB	2	41	down				0.1625
CEP95	0	38	down				0.158333
TIA1	0	38	down				0.158333
SLC14A1	36	0	up				0.15
CD59	34	0	up				0.141667
BAZ2B	0	33	down				0.1375
PTPRD	0	33	down				0.1375
RBPMS	31	0	up				0.129167
ZCCHC11	0	31	down				0.129167
DDAH2	30	0	up				0.125
ITGA7	30	0	up				0.125
TPD52L1	30	0	up				0.125
HLA-DMA	1	30	down				0.120833
PHF20L1	1	30	down				0.120833
ANK2	28	0	up				0.116667
ARMCX4	28	0	up				0.116667
EPB41	0	28	down				0.116667
PAN2	0	28	down				0.116667
KRIT1	0	27	down				0.1125
MBNL1	0	27	down				0.1125
MX1	1	28	down				0.1125
FRYL	0	26	down				0.108333
GYG2	0	26	down				0.108333
KIDINS220	0	26	down				0.108333
LMO7	26	0	up				0.108333
NEDD4L	26	0	up				0.108333
SETD5	0	26	down				0.108333
CACNB2	0	25	down				0.104167
HIPK1	0	25	down				0.104167
HLA-DQA1	1	26	down				0.104167
KIR2DL4	25	0	up				0.104167
LENG8	0	25	down				0.104167
NFATC4	25	0	up				0.104167
NUSAP1	1	26	down				0.104167
OPTN	25	0	up				0.104167
CCPG1	26	2	up				0.1
COL8A1	24	0	up				0.1
EYA1	0	24	down				0.1
FAM135A	0	24	down				0.1
FST	24	0	up				0.1
GREM1	24	0	up				0.1
HFE	24	0	up				0.1
IQGAP2	1	25	down				0.1
JMJD1C	0	24	down				0.1
LUC7L3	0	24	down				0.1
MXI1	0	24	down				0.1
POMT1	24	0	up				0.1
PRPF4B	0	24	down				0.1
SRSF11	0	24	down				0.1
SYNE2	0	24	down				0.1
TLN2	24	0	up				0.1
CDC7	0	23	down				0.0958333
GHR	1	24	down				0.0958333
LAIR1	2	25	down				0.0958333
SEC31A	0	23	down				0.0958333
SLC38A5	23	0	up				0.0958333
TCF19	23	0	up				0.0958333
AP1G2	0	22	down				0.0916667
ARMCX2	22	0	up				0.0916667
ETV1	22	0	up				0.0916667
FAM208B	0	22	down				0.0916667
HMBOX1	0	22	down				0.0916667
KIFC3	0	22	down				0.0916667
LIMS2	22	0	up				0.0916667
NBPF14	0	22	down				0.0916667
PICALM	0	22	down				0.0916667
PTBP2	0	22	down				0.0916667
RNH1	22	0	up				0.0916667
BTBD3	0	21	down				0.0875
DGKA	21	0	up				0.0875
GABBR1	0	21	down				0.0875
LYPLA1	0	21	down				0.0875
MFAP5	21	0	up				0.0875
PDE4DIP	21	0	up				0.0875
TJP2	21	0	up				0.0875
DDAH1	21	1	up				0.0833333
DST	0	20	down				0.0833333
EVA1A	20	0	up				0.0833333
HNRNPR	0	20	down				0.0833333
KIF13A	20	0	up				0.0833333
OXR1	0	20	down				0.0833333
PLEKHA5	0	20	down				0.0833333
PRPF3	0	20	down				0.0833333
SCN2A	20	0	up				0.0833333
STAG2	0	20	down				0.0833333
TAF1D	0	20	down				0.0833333
TPD52	0	20	down				0.0833333
TSPAN4	20	0	up				0.0833333
CPT1C	19	0	up				0.0791667
FHL1	19	0	up				0.0791667
GUCY1A3	1	20	down				0.0791667
LEPR	19	0	up				0.0791667
MEF2A	0	19	down				0.0791667
MFF	19	0	up				0.0791667
PPP2R2B	19	0	up				0.0791667
RALGAPA1	0	19	down				0.0791667
SYTL2	0	19	down				0.0791667
VWA7	19	0	up				0.0791667
YY1AP1	1	20	down				0.0791667
ZZZ3	0	19	down				0.0791667
AMZ2	0	18	down				0.075
ANP32E	0	18	down				0.075
CARS2	18	0	up				0.075
EXOC6	0	18	down				0.075
FANCL	0	18	down				0.075
FGD4	18	0	up				0.075
FYN	18	0	up				0.075
GUK1	0	18	down				0.075
IFI44	0	18	down				0.075
MGST1	18	0	up				0.075
PARP6	0	18	down				0.075
PCMTD2	0	18	down				0.075
PNISR	0	18	down				0.075
PNPLA6	18	0	up				0.075
PPIP5K2	0	18	down				0.075
PTP4A3	0	18	down				0.075
SMPD1	18	0	up				0.075
TMBIM1	18	0	up				0.075
ABLIM1	0	17	down				0.0708333
CAMK2D	18	1	up				0.0708333
CSRP1	17	0	up				0.0708333
FANCI	0	17	down				0.0708333
LRRC23	17	0	up				0.0708333
PDLIM5	17	0	up				0.0708333
PFKP	18	1	up				0.0708333
RAB34	17	0	up				0.0708333
RBFOX2	0	17	down				0.0708333
RGL2	0	17	down				0.0708333
RUNX1T1	17	0	up				0.0708333
SCUBE3	17	0	up				0.0708333
SLC4A7	17	0	up				0.0708333
TXNRD1	18	1	up				0.0708333
ZNF638	0	17	down				0.0708333
ABI1	0	16	down				0.0666667
ABLIM3	16	0	up				0.0666667
ACADM	0	16	down				0.0666667
ANXA11	16	0	up				0.0666667
BST1	16	0	up				0.0666667
CACNA2D1	16	0	up				0.0666667
CHN1	0	16	down				0.0666667
CSAD	0	16	down				0.0666667
CYFIP2	1	17	down				0.0666667
ELMO1	0	16	down				0.0666667
GAL3ST1	16	0	up				0.0666667
GOLGA8A	0	16	down				0.0666667
HK1	16	0	up				0.0666667
ITGBL1	16	0	up				0.0666667
MEIS1	0	16	down				0.0666667
MIR100HG	16	0	up				0.0666667
MORF4L2	0	16	down				0.0666667
NAAA	16	0	up				0.0666667
NAP1L1	0	16	down				0.0666667
OSBPL9	0	16	down				0.0666667
PLSCR4	16	0	up				0.0666667
PTGES3	2	18	down				0.0666667
PUM2	0	16	down				0.0666667
RGN	16	0	up				0.0666667
RGS4	16	0	up				0.0666667
RNF144A	0	16	down				0.0666667
SLC16A4	16	0	up				0.0666667
SLC39A7	0	16	down				0.0666667
TLE1	0	16	down				0.0666667
TTC3	0	16	down				0.0666667
VEPH1	16	0	up				0.0666667
WISP3	16	0	up				0.0666667
YTHDF3	0	16	down				0.0666667
ABCA1	6	21	down				0.0625
ACBD4	15	0	up				0.0625
AKR1C3	15	0	up				0.0625
BEST1	15	0	up				0.0625
CHD9	1	16	down				0.0625
CTBP2	0	15	down				0.0625
CTSH	0	15	down				0.0625
DLC1	15	0	up				0.0625
DYSF	1	16	down				0.0625
EPB41L2	0	15	down				0.0625
EVA1C	15	0	up				0.0625
FAM149A	15	0	up				0.0625
FRMD4B	0	15	down				0.0625
LRRC32	15	0	up				0.0625
LYPD6B	16	1	up				0.0625
OGDH	15	0	up				0.0625
PDZD2	0	15	down				0.0625
PTPRK	16	1	up				0.0625
SEMA7A	15	0	up				0.0625
SENP7	0	15	down				0.0625
SNX10	1	16	down				0.0625
SPATA18	15	0	up				0.0625
STAU2	0	15	down				0.0625
SULF1	19	4	up				0.0625
TGIF1	15	0	up				0.0625
TK2	15	0	up				0.0625
ZNF385D	15	0	up				0.0625
ABCG1	0	14	down				0.0583333
AGL	0	14	down				0.0583333
AMOTL2	14	0	up				0.0583333
ANKRD36C	0	14	down				0.0583333
ANO10	14	0	up				0.0583333
ARAP2	0	14	down				0.0583333
ARHGAP22	14	0	up				0.0583333
BCL9	0	14	down				0.0583333
C1S	14	0	up				0.0583333
C3orf55	14	0	up				0.0583333
CD163	2	16	down				0.0583333
CLEC7A	0	14	down				0.0583333
CPEB2	14	0	up				0.0583333
DMTF1	0	14	down				0.0583333
FAM214B	14	0	up				0.0583333
FAM49B	0	14	down				0.0583333
FBXL2	14	0	up				0.0583333
GPR1	14	0	up				0.0583333
HSPB7	14	0	up				0.0583333
LOC100996761	14	0	up				0.0583333
LYRM1	14	0	up				0.0583333
MFGE8	14	0	up				0.0583333
MLLT4	0	14	down				0.0583333
MYO1B	0	14	down				0.0583333
NCOR1	0	14	down				0.0583333
NPR3	14	0	up				0.0583333
P4HA2	0	14	down				0.0583333
PHF14	0	14	down				0.0583333
PHF8	0	14	down				0.0583333
PIK3C2B	0	14	down				0.0583333
PMM1	14	0	up				0.0583333
PORCN	14	0	up				0.0583333
PPIH	0	14	down				0.0583333
RBFOX1	14	0	up				0.0583333
SEMA4D	1	15	down				0.0583333
SH3D19	14	0	up				0.0583333
SLC7A2	0	14	down				0.0583333
SLC9A7	14	0	up				0.0583333
SMTN	14	0	up				0.0583333
TMEM200A	14	0	up				0.0583333
TPRKB	0	14	down				0.0583333
TRAK1	14	0	up				0.0583333
TRIM59	14	0	up				0.0583333
TYROBP	2	16	down				0.0583333
UGDH	15	1	up				0.0583333
ADD1	13	0	up				0.0541667
AKR1C2	13	0	up				0.0541667
AMOT	0	13	down				0.0541667
BRD2	0	13	down				0.0541667
CACNA1A	13	0	up				0.0541667
CAV2	13	0	up				0.0541667
DAZ2	13	0	up				0.0541667
DMXL2	0	13	down				0.0541667
EBF3	13	0	up				0.0541667
EEF1D	0	13	down				0.0541667
ELF2	0	13	down				0.0541667
EPB41L1	13	0	up				0.0541667
FAM122C	0	13	down				0.0541667
GCNT1	13	0	up				0.0541667
LOC101928349	13	0	up				0.0541667
MAP2K3	13	0	up				0.0541667
MATR3	0	13	down				0.0541667
MGLL	15	2	up				0.0541667
NLGN1	13	0	up				0.0541667
NLRP1	13	0	up				0.0541667
NQO1	13	0	up				0.0541667
NR1I3	13	0	up				0.0541667
OFD1	0	13	down				0.0541667
P4HA1	0	13	down				0.0541667
PCYT2	13	0	up				0.0541667
PLEKHB2	13	0	up				0.0541667
PPP1R12B	1	14	down				0.0541667
PRKACB	0	13	down				0.0541667
PRUNE2	13	0	up				0.0541667
R3HDM1	0	13	down				0.0541667
RFTN1	13	0	up				0.0541667
RHBDF1	13	0	up				0.0541667
RIMS1	13	0	up				0.0541667
SEMA6D	0	13	down				0.0541667
SERPINE2	19	6	up				0.0541667
SYNCRIP	0	13	down				0.0541667
TGFBR3	13	0	up				0.0541667
TRIP12	0	13	down				0.0541667
UBE2D3	0	13	down				0.0541667
USP28	0	13	down				0.0541667
VCAM1	13	0	up				0.0541667
ZMAT3	13	0	up				0.0541667
ZNF532	0	13	down				0.0541667
ACLY	12	0	up				0.05
ACO1	12	0	up				0.05
ADAR	0	12	down				0.05
AGTPBP1	0	12	down				0.05
AKAP9	0	12	down				0.05
AOC3	0	12	down				0.05
ARHGAP28	0	12	down				0.05
ARPC4	12	0	up				0.05
BAI2	0	12	down				0.05
C1orf85	12	0	up				0.05
CAPG	12	0	up				0.05
CD14	1	13	down				0.05
CLEC4M	12	0	up				0.05
CNN2	12	0	up				0.05
CNOT1	0	12	down				0.05
COLEC11	12	0	up				0.05
CSE1L	0	12	down				0.05
CSNK1G3	0	12	down				0.05
DNAJC22	0	12	down				0.05
DONSON	0	12	down				0.05
ENTPD6	12	0	up				0.05
ENY2	0	12	down				0.05
FKBP8	12	0	up				0.05
GCNT4	12	0	up				0.05
GPM6B	1	13	down				0.05
GPR116	1	13	down				0.05
GPR176	12	0	up				0.05
HEPH	16	4	up				0.05
HMGN3	0	12	down				0.05
HSD3B7	12	0	up				0.05
IGSF3	0	12	down				0.05
IMPA1	0	12	down				0.05
IRAK4	12	0	up				0.05
IVNS1ABP	0	12	down				0.05
KCNIP2	0	12	down				0.05
KIAA1456	12	0	up				0.05
LDB2	12	0	up				0.05
LPXN	12	0	up				0.05
MTUS1	0	12	down				0.05
MYLK	12	0	up				0.05
NEO1	0	12	down				0.05
NFE2L1	12	0	up				0.05
NOTCH4	0	12	down				0.05
NRIP1	0	12	down				0.05
PAMR1	12	0	up				0.05
PAX6	12	0	up				0.05
PDCD1LG2	12	0	up				0.05
PITRM1	12	0	up				0.05
PLEKHG1	0	12	down				0.05
PMS1	0	12	down				0.05
PPP2R5C	0	12	down				0.05
PRSS23	16	4	up				0.05
RHOH	12	0	up				0.05
RNASE4	12	0	up				0.05
RNF138	0	12	down				0.05
SATB2	0	12	down				0.05
SCARB1	0	12	down				0.05
SFTPA2	12	0	up				0.05
SLC44A3	0	12	down				0.05
SLC4A4	12	0	up				0.05
SMC2	0	12	down				0.05
SNCAIP	0	12	down				0.05
ST3GAL6	0	12	down				0.05
STAT6	12	0	up				0.05
STMN2	12	0	up				0.05
STON1	0	12	down				0.05
SYNJ2	12	0	up				0.05
TBC1D2	12	0	up				0.05
TCERG1	0	12	down				0.05
TP53I11	0	12	down				0.05
TPO	12	0	up				0.05
UBR4	0	12	down				0.05
XG	12	0	up				0.05
ZNF146	0	12	down				0.05
ZNF254	0	12	down				0.05
ZNF33A	0	12	down				0.05
ZNF608	0	12	down				0.05
ZYX	12	0	up				0.05
AMHR2	11	0	up				0.0458333
ANKRD6	11	0	up				0.0458333
APLP2	11	0	up				0.0458333
ARHGEF6	1	12	down				0.0458333
BTN3A3	0	11	down				0.0458333
CAP1	0	11	down				0.0458333
CAP2	11	0	up				0.0458333
CHN2	0	11	down				0.0458333
CLK2	0	11	down				0.0458333
DALRD3	11	0	up				0.0458333
DGKZ	0	11	down				0.0458333
DOK1	11	0	up				0.0458333
ENAH	0	11	down				0.0458333
FAM192A	0	11	down				0.0458333
FLOT2	11	0	up				0.0458333
GON4L	0	11	down				0.0458333
HLA-DRA	1	12	down				0.0458333
HNRNPH1	0	11	down				0.0458333
IMPDH1	0	11	down				0.0458333
JADE2	11	0	up				0.0458333
KCNJ15	11	0	up				0.0458333
KCNK2	11	0	up				0.0458333
KIAA0226L	11	0	up				0.0458333
LARP1B	0	11	down				0.0458333
LEPROT	11	0	up				0.0458333
LY9	11	0	up				0.0458333
MBP	11	0	up				0.0458333
MS4A6A	3	14	down				0.0458333
MSH6	0	11	down				0.0458333
PAICS	0	11	down				0.0458333
PEA15	11	0	up				0.0458333
PODN	11	0	up				0.0458333
PPAP2A	11	0	up				0.0458333
PRG4	11	0	up				0.0458333
RABGAP1L	0	11	down				0.0458333
RBM26	0	11	down				0.0458333
RGS5	1	12	down				0.0458333
RNASE1	1	12	down				0.0458333
SGIP1	11	0	up				0.0458333
SLC12A6	11	0	up				0.0458333
SRSF5	0	11	down				0.0458333
STOM	11	0	up				0.0458333
SUN1	0	11	down				0.0458333
SUSD4	0	11	down				0.0458333
TCOF1	11	0	up				0.0458333
TFPI2	11	0	up				0.0458333
TMEM176B	1	12	down				0.0458333
TROVE2	0	11	down				0.0458333
TSC2	11	0	up				0.0458333
VGLL3	11	0	up				0.0458333
ZC3H13	0	11	down				0.0458333
ZNF239	11	0	up				0.0458333
ZSCAN31	0	11	down				0.0458333
ABCB7	0	10	down				0.0416667
ABCD3	0	10	down				0.0416667
ABR	10	0	up				0.0416667
ACOX2	10	0	up				0.0416667
ADCY7	10	0	up				0.0416667
AHNAK	10	0	up				0.0416667
AKTIP	10	0	up				0.0416667
APOLD1	1	11	down				0.0416667
APP	0	10	down				0.0416667
ARHGAP26	0	10	down				0.0416667
ARL6IP1	0	10	down				0.0416667
ASPH	0	10	down				0.0416667
ATP11A	0	10	down				0.0416667
ATP2B3	10	0	up				0.0416667
AZIN1	0	10	down				0.0416667
BAZ2A	0	10	down				0.0416667
BMF	0	10	down				0.0416667
BTN3A2	1	11	down				0.0416667
C2CD5	0	10	down				0.0416667
C4orf22	10	0	up				0.0416667
C5orf42	0	10	down				0.0416667
CA12	10	0	up				0.0416667
CALU	18	8	up				0.0416667
CAMTA2	10	0	up				0.0416667
CCDC102B	0	10	down				0.0416667
CCT3	0	10	down				0.0416667
CCT5	0	10	down				0.0416667
CD22	10	0	up				0.0416667
CLDND1	0	10	down				0.0416667
CNBP	0	10	down				0.0416667
COBL	10	0	up				0.0416667
COMT	10	0	up				0.0416667
COPS5	0	10	down				0.0416667
CYB5R3	10	0	up				0.0416667
DCP2	0	10	down				0.0416667
DICER1	0	10	down				0.0416667
DMTN	24	14	up				0.0416667
DPP8	0	10	down				0.0416667
DRAM1	10	0	up				0.0416667
DSE	15	5	up				0.0416667
EHF	0	10	down				0.0416667
EML4	0	10	down				0.0416667
FXR1	0	10	down				0.0416667
GGT2	10	0	up				0.0416667
GMNN	0	10	down				0.0416667
HLA-DRB4	1	11	down				0.0416667
HNRNPK	0	10	down				0.0416667
IFIT1	0	10	down				0.0416667
ITFG3	10	0	up				0.0416667
KIAA1199	10	0	up				0.0416667
KLF11	0	10	down				0.0416667
KMT2C	0	10	down				0.0416667
LMNA	14	4	up				0.0416667
LMO3	10	0	up				0.0416667
LOC101929809	10	0	up				0.0416667
MEIS2	0	10	down				0.0416667
MERTK	0	10	down				0.0416667
MRPL42	0	10	down				0.0416667
MST4	0	10	down				0.0416667
MYOF	11	1	up				0.0416667
NCEH1	10	0	up				0.0416667
NCOA4	1	11	down				0.0416667
NUCB2	0	10	down				0.0416667
NUP153	0	10	down				0.0416667
OSR2	10	0	up				0.0416667
PIGG	10	0	up				0.0416667
POU2F1	0	10	down				0.0416667
PPFIA2	0	10	down				0.0416667
PPP2R3C	0	10	down				0.0416667
PPP2R4	10	0	up				0.0416667
PRPF39	0	10	down				0.0416667
PUF60	0	10	down				0.0416667
PUM1	0	10	down				0.0416667
SCHIP1	0	10	down				0.0416667
SCRN1	10	0	up				0.0416667
SFPQ	0	10	down				0.0416667
SHANK2	10	0	up				0.0416667
SHPRH	0	10	down				0.0416667
SIGIRR	10	0	up				0.0416667
SIPA1L1	10	0	up				0.0416667
SLC25A36	0	10	down				0.0416667
SLC35B3	10	0	up				0.0416667
SREK1	0	10	down				0.0416667
SRSF7	0	10	down				0.0416667
STXBP5	10	0	up				0.0416667
SUV420H1	0	10	down				0.0416667
TFPI	10	0	up				0.0416667
TPGS2	10	0	up				0.0416667
TTN	1	11	down				0.0416667
TUBD1	0	10	down				0.0416667
UBE2C	0	10	down				0.0416667
VPS45	0	10	down				0.0416667
WDR45	10	0	up				0.0416667
WISP2	10	0	up				0.0416667
WWP1	0	10	down				0.0416667
SEPT4	0	9	down				0.0375
A1CF	9	0	up				0.0375
ADAM19	0	9	down				0.0375
ADAM28	0	9	down				0.0375
ADCY4	9	0	up				0.0375
AK1	12	3	up				0.0375
ANKRD36B	0	9	down				0.0375
ARSE	9	0	up				0.0375
ASGR2	9	0	up				0.0375
ATP2A3	9	0	up				0.0375
BDKRB1	9	0	up				0.0375
C1orf51	9	0	up				0.0375
CA14	9	0	up				0.0375
CAPN3	1	10	down				0.0375
CCNL2	0	9	down				0.0375
CCT8	0	9	down				0.0375
CDK18	0	9	down				0.0375
CHD1	0	9	down				0.0375
CHRM2	9	0	up				0.0375
CITED2	9	0	up				0.0375
CPVL	0	9	down				0.0375
CRIM1	9	0	up				0.0375
CRIP2	9	0	up				0.0375
CRLF1	9	0	up				0.0375
CSRP2	0	9	down				0.0375
DECR2	9	0	up				0.0375
DHRS1	9	0	up				0.0375
DNM3	0	9	down				0.0375
DPF1	9	0	up				0.0375
ECT2	9	0	up				0.0375
EGR3	9	0	up				0.0375
ENTPD1	1	10	down				0.0375
EPB41L3	0	9	down				0.0375
FAM136A	0	9	down				0.0375
FGF5	9	0	up				0.0375
FNBP1L	0	9	down				0.0375
FNBP4	0	9	down				0.0375
GBP3	9	0	up				0.0375
GDNF	9	0	up				0.0375
GRIN1	9	0	up				0.0375
HNRNPH3	0	9	down				0.0375
HOXB6	0	9	down				0.0375
HPS5	9	0	up				0.0375
HSPB11	0	9	down				0.0375
IL18BP	0	9	down				0.0375
IL1R1	9	0	up				0.0375
IPO5	9	0	up				0.0375
KEL	9	0	up				0.0375
KIAA0513	9	0	up				0.0375
KLF7	9	0	up				0.0375
LPHN2	0	9	down				0.0375
LRMP	1	10	down				0.0375
LRP8	0	9	down				0.0375
LRRC20	9	0	up				0.0375
LY6K	9	0	up				0.0375
MAEA	9	0	up				0.0375
MARVELD2	9	0	up				0.0375
ME3	9	0	up				0.0375
MPP2	9	0	up				0.0375
MPPED2	0	9	down				0.0375
MS4A4A	0	9	down				0.0375
MYO5A	9	0	up				0.0375
NF2	9	0	up				0.0375
NFATC2	0	9	down				0.0375
NIPAL2	9	0	up				0.0375
OPN3	0	9	down				0.0375
OSBP2	9	0	up				0.0375
PAK3	9	0	up				0.0375
PALLD	2	11	down				0.0375
PCK2	10	1	up				0.0375
PELI1	0	9	down				0.0375
PEPD	9	0	up				0.0375
PHC2	0	9	down				0.0375
PKM	10	1	up				0.0375
PLCB4	9	0	up				0.0375
PLD3	9	0	up				0.0375
POPDC3	9	0	up				0.0375
PSMA6	0	9	down				0.0375
QSOX1	9	0	up				0.0375
RACGAP1	9	18	down				0.0375
RAI14	0	9	down				0.0375
RGS20	9	0	up				0.0375
RMND5B	9	0	up				0.0375
RNF38	1	10	down				0.0375
RPS6KA2	9	0	up				0.0375
SEC22C	9	0	up				0.0375
SEMA4A	9	0	up				0.0375
SEMA6C	10	1	up				0.0375
SERPINB6	0	9	down				0.0375
SERPINF2	9	0	up				0.0375
SGCE	0	9	down				0.0375
SLC10A3	9	0	up				0.0375
SLC28A1	9	0	up				0.0375
SLC35B2	10	1	up				0.0375
SLC8A3	1	10	down				0.0375
SNRK	1	10	down				0.0375
SORBS3	9	0	up				0.0375
SPOCK1	9	0	up				0.0375
SPOP	0	9	down				0.0375
SSX2IP	11	2	up				0.0375
ST3GAL1	0	9	down				0.0375
STAB1	1	10	down				0.0375
STAT4	9	0	up				0.0375
STRA6	9	0	up				0.0375
TMEM2	0	9	down				0.0375
TMTC1	9	0	up				0.0375
TNIK	0	9	down				0.0375
TSPAN6	0	9	down				0.0375
USP37	0	9	down				0.0375
UTRN	9	0	up				0.0375
VIPR1	9	0	up				0.0375
VRK2	0	9	down				0.0375
WWC1	0	9	down				0.0375
YIF1B	9	0	up				0.0375
ZBTB38	0	9	down				0.0375
ZNF266	0	9	down				0.0375
ZNF462	0	9	down				0.0375
ADAMTS10	0	8	down				0.0333333
ADARB1	2	10	down				0.0333333
AFAP1L2	1	9	down				0.0333333
AFF1	1	9	down				0.0333333
ANAPC15	8	0	up				0.0333333
ANXA4	12	4	up				0.0333333
ANXA6	8	0	up				0.0333333
AOX1	8	0	up				0.0333333
AP2B1	8	0	up				0.0333333
APPL2	8	0	up				0.0333333
ARHGEF11	0	8	down				0.0333333
ARHGEF28	8	0	up				0.0333333
ARMC1	0	8	down				0.0333333
ARSB	8	0	up				0.0333333
ATP6V0E2	8	0	up				0.0333333
BPGM	8	0	up				0.0333333
BRWD3	0	8	down				0.0333333
CCNYL1	8	0	up				0.0333333
CCT6A	0	8	down				0.0333333
CD200	6	14	down				0.0333333
CEACAM1	8	0	up				0.0333333
CHD2	0	8	down				0.0333333
CHD8	0	8	down				0.0333333
CHMP2A	8	0	up				0.0333333
CIDEC	8	0	up				0.0333333
CLEC3B	8	0	up				0.0333333
CMKLR1	8	0	up				0.0333333
CSNK2A2	8	0	up				0.0333333
DAZ4	8	0	up				0.0333333
DBF4	0	8	down				0.0333333
DCAF6	0	8	down				0.0333333
DDB2	8	0	up				0.0333333
DDC	8	0	up				0.0333333
DNASE1L1	8	0	up				0.0333333
DUSP10	8	0	up				0.0333333
EIF4A2	0	8	down				0.0333333
ENSA	0	8	down				0.0333333
ERLIN2	8	0	up				0.0333333
ETHE1	8	0	up				0.0333333
EXOC1	0	8	down				0.0333333
EXTL2	0	8	down				0.0333333
FAM13A	1	9	down				0.0333333
FAM13B	0	8	down				0.0333333
FOXN3	0	8	down				0.0333333
G3BP2	0	8	down				0.0333333
GAB3	0	8	down				0.0333333
GGT5	8	0	up				0.0333333
GLRX	8	0	up				0.0333333
GLT8D2	8	0	up				0.0333333
GNPDA2	8	0	up				0.0333333
GPC4	0	8	down				0.0333333
GRIA3	8	0	up				0.0333333
GSDMB	0	8	down				0.0333333
HELZ	0	8	down				0.0333333
HIST1H2AC	0	8	down				0.0333333
HLA-DPA1	2	10	down				0.0333333
HMGB3	0	8	down				0.0333333
HNRNPA1	0	8	down				0.0333333
HNRNPM	0	8	down				0.0333333
HOMER2	0	8	down				0.0333333
HPS3	8	0	up				0.0333333
IL1RAP	0	8	down				0.0333333
KANSL3	8	0	up				0.0333333
KCNN4	8	0	up				0.0333333
KIAA0430	2	10	down				0.0333333
KIAA0907	0	8	down				0.0333333
KIAA1191	8	0	up				0.0333333
LHX9	8	0	up				0.0333333
LOC100507714	0	8	down				0.0333333
LOC100509457	0	8	down				0.0333333
LSR	8	0	up				0.0333333
MACF1	0	8	down				0.0333333
MBTD1	0	8	down				0.0333333
MFAP2	0	8	down				0.0333333
MKL2	0	8	down				0.0333333
MLXIPL	8	0	up				0.0333333
MRAP2	8	0	up				0.0333333
MS4A14	0	8	down				0.0333333
MSH2	0	8	down				0.0333333
MTA3	0	8	down				0.0333333
MYL9	8	0	up				0.0333333
MYO1C	8	0	up				0.0333333
NAV2	8	0	up				0.0333333
NBL1	8	0	up				0.0333333
NBPF10	0	8	down				0.0333333
NDUFA5	0	8	down				0.0333333
NID1	0	8	down				0.0333333
NOTCH2NL	0	8	down				0.0333333
NPNT	0	8	down				0.0333333
NSMF	8	0	up				0.0333333
NUDT1	0	8	down				0.0333333
PAK4	8	0	up				0.0333333
PARP11	0	8	down				0.0333333
PARP3	8	0	up				0.0333333
PARVB	8	0	up				0.0333333
PDGFD	0	8	down				0.0333333
PEAK1	8	0	up				0.0333333
PEX2	0	8	down				0.0333333
PIKFYVE	0	8	down				0.0333333
PLA2G15	8	0	up				0.0333333
PMF1-BGLAP	0	8	down				0.0333333
PNMA2	9	1	up				0.0333333
PPP1R7	8	0	up				0.0333333
PRDM8	8	0	up				0.0333333
PRR16	8	0	up				0.0333333
RAB23	8	0	up				0.0333333
RAB3IP	0	8	down				0.0333333
RASGRP3	1	9	down				0.0333333
RGS3	1	9	down				0.0333333
RGS6	8	0	up				0.0333333
RNF167	8	0	up				0.0333333
RSRC2	0	8	down				0.0333333
S100A13	0	8	down				0.0333333
SCMH1	0	8	down				0.0333333
SCP2	0	8	down				0.0333333
SEC13	0	8	down				0.0333333
SIGMAR1	8	0	up				0.0333333
SLC16A6	8	0	up				0.0333333
SLC25A1	8	0	up				0.0333333
SLC25A30	8	0	up				0.0333333
SLC26A7	0	8	down				0.0333333
SLC39A8	0	8	down				0.0333333
SLC8A1	8	0	up				0.0333333
SLIRP	0	8	down				0.0333333
SLTM	0	8	down				0.0333333
SMC4	0	8	down				0.0333333
SPATA20	8	0	up				0.0333333
SQRDL	8	0	up				0.0333333
SRP19	0	8	down				0.0333333
ST6GAL1	8	0	up				0.0333333
STOML1	8	0	up				0.0333333
STRBP	0	8	down				0.0333333
STS	8	0	up				0.0333333
SUCO	0	8	down				0.0333333
TBC1D31	0	8	down				0.0333333
TCF12	0	8	down				0.0333333
TDRKH	0	8	down				0.0333333
TEAD2	0	8	down				0.0333333
THSD1	8	0	up				0.0333333
TMCO1	0	8	down				0.0333333
TMEM171	8	0	up				0.0333333
TNFAIP3	8	0	up				0.0333333
TPRG1	0	8	down				0.0333333
TRAF3IP2	8	0	up				0.0333333
TRIOBP	8	0	up				0.0333333
TSPAN14	0	8	down				0.0333333
TSPO	8	0	up				0.0333333
TTC8	8	0	up				0.0333333
TUBA4A	8	0	up				0.0333333
UBA2	0	8	down				0.0333333
UBR5	0	8	down				0.0333333
UMOD	8	0	up				0.0333333
WFDC1	0	8	down				0.0333333
XPO6	8	0	up				0.0333333
YTHDC1	0	8	down				0.0333333
ZBTB7C	0	8	down				0.0333333
ZDBF2	0	8	down				0.0333333
ZDHHC4	8	0	up				0.0333333
ZFYVE16	0	8	down				0.0333333
ZNF12	0	8	down				0.0333333
ZWINT	0	8	down				0.0333333
ABCC5	0	7	down				0.0291667
ADAM12	7	0	up				0.0291667
ADAM22	0	7	down				0.0291667
AGBL5	0	7	down				0.0291667
ALCAM	7	0	up				0.0291667
ALOX5	2	9	down				0.0291667
ANKRD17	0	7	down				0.0291667
ARHGAP6	7	0	up				0.0291667
ARHGDIB	2	9	down				0.0291667
ARID5B	7	0	up				0.0291667
ARL2	7	0	up				0.0291667
ATP1A3	7	0	up				0.0291667
ATP2B2	7	0	up				0.0291667
BTAF1	0	7	down				0.0291667
BZW2	0	7	down				0.0291667
C17orf80	0	7	down				0.0291667
C1orf63	0	7	down				0.0291667
C5orf30	7	0	up				0.0291667
[truncated: 5,757 more rows]

## Sheet: CNV
	chrom	start	end	geneid	genename				genename
3138	1	2149994	2229316	6497	SKI	gain			SKI
3385	1	2511941	2554289	79258	MELL1	gain			MELL1
3418	1	2562667	2567669	391205	LOC391205	gain			LOC391205
11900	1	20081369	20112019	23252	OTUD3	gain			OTUD3
11920	1	20119387	20122697	30814	PLA2G2E	gain			PLA2G2E
11938	1	20174518	20179496	5320	PLA2G2A	gain			PLA2G2A
11987	1	20269425	20290240	5322	PLA2G5	gain			PLA2G5
12002	1	20311019	20318595	26279	PLA2G2D	gain			PLA2G2D
12024	1	20338406	20349459	64600	PLA2G2F	gain			PLA2G2F
12042	1	20363071	20364184	646028	LOC646028	gain			LOC646028
12049	1	20371866	20374274	391013	LOC391013	gain			LOC391013
12060	1	20385165	20392529	127733	UBXD3	gain			UBXD3
12124	1	20490017	20553331	127731	FLJ32784	gain			FLJ32784
12247	1	20682519	20684859	55450	CAMK2N1	gain			CAMK2N1
12253	1	20698530	20707241	79594	C1orf166	gain			C1orf166
12269	1	20725121	20725836	441878	LOC441878	gain			LOC441878
12285	1	20751519	20754087	163933	FAM43B	gain			FAM43B
12296	1	20771713	20817983	978	CDA	gain			CDA
12308	1	20832535	20850591	65018	PINK1	gain			PINK1
12320	1	20850857	20860531	1650	DDOST	gain			DDOST
12335	1	20863096	20917097	57576	KIF17	gain			KIF17
12354	1	20918815	20932175	400745	SH2D5	gain			SH2D5
12375	1	20942215	20979620	50809	HP1BP3	gain			HP1BP3
12398	1	20979545	20985897	653706	LOC653706	gain			LOC653706
12404	1	21005559	21310463	8672	EIF4G3	gain			EIF4G3
12517	1	21418939	21489494	1889	ECE1	gain			ECE1
12578	1	21610536	21612573	343381	NBPF2P	gain			NBPF2P
12585	1	21627273	21631315	388605	HS6ST1P	gain			HS6ST1P
12587	1	21629243	21636694	391016	LOC391016	gain			LOC391016
12589	1	21639047	21639939	646155	LOC646155	gain			LOC646155
12592	1	21639218	21683980	84224	NBPF3	gain			NBPF3
12624	1	21708456	21777489	249	ALPL	gain			ALPL
12660	1	21795302	21868386	5909	RAP1GA1	gain			RAP1GA1
12695	1	21877378	21982275	84196	USP48	gain			USP48
12757	1	22011345	22024301	401944	LDLRAD2	gain			LDLRAD2
12770	1	22021324	22136337	3339	HSPG2	gain			HSPG2
12935	1	22176005	22188434	23436	ELA3B	gain			ELA3B
12952	1	22200736	22211622	10136	ELA3A	gain			ELA3A
12971	1	22251769	22292023	998	CDC42	gain			CDC42
12977	1	22252191	22252535	646172	LOC646172	gain			LOC646172
12993	1	22318786	22342197	54361	WNT4	gain			WNT4
13091	1	22472749	22485140	646191	LOC646191	gain			LOC646191
13110	1	22521920	22536937	343384	LOC343384	gain			LOC343384
13153	1	22650937	22727567	9923	ZBTB40	gain			ZBTB40
13214	1	22762591	22802674	2046	EPHA8	gain			EPHA8
13278	1	22836687	22838688	712	C1QA	gain			C1QA
13284	1	22842734	22847190	714	C1QG	gain			C1QG
13297	1	22858474	22860714	713	C1QB	gain			C1QB
52182	1	142987251	143053808	644642	LOC644642	gain			LOC644642
52197	1	143034817	143052709	644655	LOC644655	gain			LOC644655
52204	1	143051259	143052131	440667	LOC440667	gain			LOC440667
52222	1	143072102	143075943	653505	LOC653505	gain			LOC653505
52238	1	143167530	143234022	644677	LOC644677	gain			LOC644677
52247	1	143179049	143181569	644687	LOC644687	gain			LOC644687
52254	1	143222080	143279605	440669	LOC440669	gain			LOC440669
52271	1	143318217	143333072	644724	LOC644724	gain			LOC644724
52273	1	143321376	143324179	200025	C1orf152	gain			C1orf152
52278	1	143387784	143393025	653513	LOC653513	gain			LOC653513
52285	1	143562783	143787380	9659	PDE4DIP	gain			PDE4DIP
52431	1	143807785	143828351	9554	SEC22L1	gain			SEC22L1
52445	1	143848636	143851200	440672	NUDT4P1	gain			NUDT4P1
52449	1	143920471	143994184	388677	NOTCH2NL	gain			NOTCH2NL
52473	1	144072123	144074911	644474	LOC644474	gain			LOC644474
52483	1	144124635	144128902	148738	HFE2	gain			HFE2
52508	1	144149939	144153882	10628	TXNIP	gain			TXNIP
52524	1	144167593	144181744	84265	POLR3GL	gain			POLR3GL
52545	1	144181871	144187000	284615	ANKRD34	gain			ANKRD34
52559	1	144188442	144210448	128077	LIX1L	gain			LIX1L
52583	1	144218995	144222801	9939	RBM8A	gain			RBM8A
52593	1	144221177	144227433	114814	GNRHR2	gain			GNRHR2
52599	1	144227740	144235088	8799	PEX11B	gain			PEX11B
52610	1	144236347	144255225	8515	ITGA10	gain			ITGA10
52645	1	144260601	144279878	148741	ANKRD35	gain			ANKRD35
52674	1	144287389	144297903	10401	PIAS3	gain			PIAS3
52694	1	144297848	144300792	200035	NUDT17	gain			NUDT17
52706	1	144303962	144322241	10623	POLR3C	gain			POLR3C
52725	1	144322393	144400084	27246	ZNF364	gain			ZNF364
52759	1	144407155	144426922	11126	CD160	gain			CD160
52779	1	144439083	144475430	5174	PDZK1	gain			PDZK1
52803	1	144595225	144636217	653519	LOC653519	gain			LOC653519
52825	1	144633741	144654103	653397	LOC653397	gain			LOC653397
52876	1	144721972	144737864	644796	LOC644796	gain			LOC644796
52880	1	144744004	144794101	200030	NBPF11	gain			NBPF11
52907	1	144771130	144773950	644034	LOC644034	gain			LOC644034
52925	1	144786839	144791598	653401	LOC653401	gain			LOC653401
52961	1	144804597	144842349	644821	LOC644821	gain			LOC644821
53024	1	144926268	144934361	440675	NBPF12	gain			NBPF12
53037	1	144979531	144999529	644833	LOC644833	gain			LOC644833
53039	1	144989006	144990667	644060	LOC644060	gain			LOC644060
53042	1	145020511	145022589	441904	LOC441904	gain			LOC441904
53044	1	145023015	145062892	644861	LOC644861	gain			LOC644861
53048	1	145093309	145110753	5565	PRKAB2	gain			PRKAB2
53062	1	145116054	145118152	171423	PDIA3P	gain			PDIA3P
53069	1	145124462	145163546	2330	FMO5	gain			FMO5
53076	1	145141319	145144268	644131	LOC644131	gain			LOC644131
53091	1	145180958	145234067	9557	CHD1L	gain			CHD1L
53120	1	145357356	145358248	403228	OR13Z1P	gain			OR13Z1P
53122	1	145383935	145384490	403229	OR13Z2P	gain			OR13Z2P
53129	1	145479806	145564641	607	BCL9	gain			BCL9
53152	1	145537356	145550208	644880	LOC644880	gain			LOC644880
53176	1	145585792	145609238	51205	ACP6	gain			ACP6
53244	1	145695517	145712066	2702	GJA5	gain			GJA5
53263	1	145779720	145829250	391092	LOC391092	gain			LOC391092
53271	1	145841560	145848017	2703	GJA8	gain			GJA8
53277	1	145867138	145932197	51463	GPR89	gain			GPR89
53295	1	146018033	146034911	644930	LOC644930	gain			LOC644930
53297	1	146038373	146091219	440670	NBPF9	gain			NBPF9
53968	1	146068234	146071054	644262	LOC644262	gain			LOC644262
54003	1	146083942	146088701	653438	LOC653438	gain			LOC653438
54037	1	146101696	146139448	644963	LOC644963	gain			LOC644963
54066	1	146301751	146398559	388685	FLJ39739	gain			FLJ39739
54072	1	146336471	146368307	645026	LOC645026	gain			LOC645026
54084	1	146374498	146375842	440681	FAM91A3P	gain			FAM91A3P
54086	1	146381267	146398429	645052	LOC645052	gain			LOC645052
54095	1	146421384	146422043	164022	PPIAL4	gain			PPIAL4
54100	1	146470266	146492472	25832	NBPF14	gain			NBPF14
54132	1	146542976	146561688	653564	LOC653564	gain			LOC653564
54148	1	146568382	146569154	388687	LOC388687	gain			LOC388687
54170	1	146614615	146722937	440673	NBPF10	gain			NBPF10
58981	1	146715721	146718259	642516	LOC642516	gain			LOC642516
59006	1	146822658	146827677	645116	LOC645116	gain			LOC645116
59010	1	146827614	146862782	284565	NBPF15	gain			NBPF15
59061	1	146910641	146911413	388686	LOC388686	gain			LOC388686
59112	1	147001316	147003870	645126	LOC645126	gain			LOC645126
59117	1	147005718	147027177	644291	LOC644291	gain			LOC644291
59396	1	147072645	147073417	645142	LOC645142	gain			LOC645142
59406	1	147111992	147120911	645146	LOC645146	gain			LOC645146
59412	1	147131086	147133271	645154	LOC645154	gain			LOC645154
59417	1	147138032	147156280	645159	LOC645159	gain			LOC645159
59428	1	147168915	147170963	1818	DRD5P2	gain			DRD5P2
59430	1	147183038	147220739	645166	LOC645166	gain			LOC645166
59435	1	147293674	147334312	388689	LOC388689	gain			LOC388689
59446	1	147356499	147375608	401967	LOC401967	gain			LOC401967
59449	1	147379314	147381812	645184	LOC645184	gain			LOC645184
59454	1	147490682	147490845	26857	RNU1P9	gain			RNU1P9
59456	1	147506524	147532041	645239	LOC645239	gain			LOC645239
59463	1	147554978	147558366	388692	LOC388692	gain			LOC388692
59468	1	147572540	147603029	645262	LOC645262	gain			LOC645262
59480	1	147635901	147646281	644410	LOC644410	gain			LOC644410
59481	1	147665423	147665803	653593	LOC653593	gain			LOC653593
59484	1	147666756	147667166	440686	LOC440686	gain			LOC440686
59487	1	147716487	147726235	653594	LOC653594	gain			LOC653594
59495	1	147819287	147823128	653598	LOC653598	gain			LOC653598
59501	1	147841421	147939270	440685	LOC440685	gain			LOC440685
59503	1	147841421	147908007	57234	FAM91A2	gain			FAM91A2
59518	1	147843237	147943909	653496	LOC653496	gain			LOC653496
59553	1	147942347	147943909	644634	LOC644634	gain			LOC644634
59561	1	147958062	148000886	199882	LOC199882	gain			LOC199882
59573	1	148020912	148030698	2209	FCGR1A	gain			FCGR1A
59586	1	148049907	148050538	440689	HIST2H2BF	gain			HIST2H2BF
59591	1	148051450	148067316	653604	LOC653604	gain			LOC653604
59601	1	148078943	148079353	333932	HIST2H3A	gain			HIST2H3A
59604	1	148080409	148080942	8337	HIST2H2AA	gain			HIST2H2AA
59618	1	148088588	148088964	337873	HIST2H2BC	gain			HIST2H2BC
59624	1	148089098	148090059	653610	LOC653610	gain			LOC653610
59629	1	148090552	148091375	653611	LOC653611	gain			LOC653611
59639	1	148098954	148099349	8370	HIST2H4	gain			HIST2H4
59646	1	148122634	148124856	8349	HIST2H2BE	gain			HIST2H2BE
59653	1	148125149	148125585	8338	HIST2H2AC	gain			HIST2H2AC
59657	1	148125643	148126090	317772	HIST2H2AB	gain			HIST2H2AB
59661	1	148137825	148138969	51027	BOLA1	gain			BOLA1
59667	1	148141859	148156054	9900	SV2A	gain			SV2A
59691	1	148161835	148166326	10262	SF3B4	gain			SF3B4
59703	1	148167168	148175351	10903	MTMR11	gain			MTMR11
59739	1	148181959	148249153	56957	ZA20D1	gain			ZA20D1
59775	1	148292470	148292889	441907	LOC441907	gain			LOC441907
59777	1	148306487	148384129	11311	VPS45A	gain			VPS45A
59799	1	148388794	148398449	51177	PLEKHO1	gain			PLEKHO1
59826	1	148457479	148475082	81611	ANP32E	gain			ANP32E
59845	1	148488047	148504102	23632	CA14	gain			CA14
59861	1	148504428	148507935	51107	APH1A	gain			APH1A
59871	1	148511822	148519951	79630	C1orf54	gain			C1orf54
59881	1	148521853	148526125	148523	C1orf51	gain			C1orf51
59890	1	148532893	148547443	54460	MRPS21	gain			MRPS21
59902	1	148560642	148592295	9129	PRPF3	gain			PRPF3
59922	1	148603211	148712674	23248	KIAA0460	gain			KIAA0460
59938	1	148726544	148746380	80222	TARSL1	gain			TARSL1
59960	1	148747207	148752660	1893	ECM1	gain			ECM1
59986	1	148788510	148800037	54507	ADAMTSL4	gain			ADAMTSL4
60027	1	148799302	148801215	574406	C1orf138	gain			C1orf138
60032	1	148813658	148818760	4170	MCL1	gain			MCL1
60044	1	148861223	148868722	2029	ENSA	gain			ENSA
60099	1	148885330	148936257	55204	GOLPH3L	gain			GOLPH3L
60108	1	148937166	148959976	84072	HORMAD1	gain			HORMAD1
60127	1	148969175	149004929	1520	CTSS	gain			CTSS
60148	1	149035311	149047436	1513	CTSK	gain			CTSK
60160	1	149048810	149115810	405	ARNT	gain			ARNT
60240	1	149142996	149143313	343045	CYCSP51	gain			CYCSP51
60244	1	149165512	149203837	9869	SETDB1	gain			SETDB1
60274	1	149204286	149213943	29956	LASS2	gain			LASS2
60319	1	149221178	149234734	8416	ANXA9	gain			ANXA9
60339	1	149235183	149245504	55793	FAM63A	gain			FAM63A
60358	1	149247597	149274813	58497	PRUNE	gain			PRUNE
60374	1	149275716	149286686	149428	BNIPL	gain			BNIPL
60402	1	149286883	149290520	54964	C1orf56	gain			C1orf56
60408	1	149290084	149298674	56882	CDC42SE1	gain			CDC42SE1
60417	1	149298775	149307597	10962	MLLT11	gain			MLLT11
60423	1	149309704	149359035	126626	MGC29891	gain			MGC29891
60437	1	149370785	149385728	10500	SEMA6C	gain			SEMA6C
60460	1	149395755	149398849	79626	TNFAIP8L2	gain			TNFAIP8L2
60466	1	149398848	149404960	388695	LYSMD1	gain			LYSMD1
60473	1	149405141	149408238	79005	SCNM1	gain			SCNM1
60494	1	149409087	149415050	29765	TMOD4	gain			TMOD4
60508	1	149415558	149429264	6944	VPS72	gain			VPS72
60518	1	149437696	149488629	8394	PIP5K1A	gain			PIP5K1A
60537	1	149493821	149506560	5710	PSMD4	gain			PSMD4
60563	1	149521415	149531005	57592	ZNF687	gain			ZNF687
60576	1	149531037	149565348	5298	PIK4CB	gain			PIK4CB
60597	1	149579740	149586393	5993	RFX5	gain			RFX5
60626	1	149603404	149611788	8991	SELENBP1	gain			SELENBP1
60646	1	149638665	149641036	5692	PSMB4	gain			PSMB4
60657	1	149641824	149698556	23126	POGZ	gain			POGZ
60715	1	149750500	149777792	57530	CGN	gain			CGN
60746	1	149779405	149822683	7286	TUFT1	gain			TUFT1
60772	1	149851286	149938183	81609	SNX27	gain			SNX27
60798	1	149941454	149955914	11189	TNRC4	gain			TNRC4
60818	1	149949593	149950006	284485	FLJ36032	gain			FLJ36032
60825	1	149956931	149968700	645469	LOC645469	gain			LOC645469
60840	1	149970652	149997538	645473	LOC645473	gain			LOC645473
60844	1	149998747	150002664	65005	MRPL9	gain			MRPL9
60855	1	150005755	150010429	51686	OAZ3	gain			OAZ3
60864	1	150010664	150029622	11022	TDRKH	gain			TDRKH
60896	1	150039389	150044506	339398	LRRN6D	gain			LRRN6D
60904	1	150045171	150070972	6097	RORC	gain			RORC
60932	1	150084844	150092797	284486	THEM5	gain			THEM5
60953	1	150109972	150112410	645499	LOC645499	gain			LOC645499
60960	1	150112684	150148737	117145	THEM4	gain			THEM4
60982	1	150148587	150190013	391099	LOC391099	gain			LOC391099
60984	1	150222018	150243040	6281	S100A10	gain			S100A10
60999	1	150253435	150263273	441908	LOC441908	gain			LOC441908
61001	1	150271606	150276135	6282	S100A11	gain			S100A11
61009	1	150300266	150301324	645527	LOC645527	gain			LOC645527
61013	1	150317052	150319212	645539	LOC645539	gain			LOC645539
61015	1	150323244	150328164	126637	THHL1	gain			THHL1
61024	1	150345423	150353180	7062	THH	gain			THH
61034	1	150362364	150364210	327659	HDHD1CP	gain			HDHD1CP
61036	1	150392705	150396989	126638	RPTN	gain			RPTN
61042	1	150451182	150463293	388697	HRNR	gain			HRNR
61053	1	150541275	150564303	2312	FLG	gain			FLG
61060	1	150587841	150599106	388698	FLG2	gain			FLG2
61068	1	150648343	150653352	49860	CRNN	gain			CRNN
61079	1	150749944	150751277	254910	LCE5A	gain			LCE5A
61085	1	150753602	150755105	54544	C1orf42	gain			C1orf42
61091	1	150804754	150805872	353145	LCE3E	gain			LCE3E
61097	1	150818484	150819604	84648	LCE3D	gain			LCE3D
61105	1	150839832	150840116	353144	LCE3C	gain			LCE3C
61108	1	150852911	150853198	353143	LCE3B	gain			LCE3B
61111	1	150861934	150862203	353142	LCE3A	gain			LCE3A
61113	1	150902496	150903759	353141	LCE2D	gain			LCE2D
61119	1	150914395	150915674	353140	LCE2C	gain			LCE2C
61125	1	150925223	150926501	26239	LCE2B	gain			LCE2B
61131	1	150937464	150938542	353139	LCE2A	gain			LCE2A
61138	1	150948176	150948475	199834	LCE4A	gain			LCE4A
61140	1	150997130	151001153	448834	C1orf45	gain			C1orf45
61158	1	151015472	151015828	353137	LCE1F	gain			LCE1F
61165	1	151025377	151027526	353135	LCE1E	gain			LCE1E
61177	1	151036895	151037239	353134	LCE1D	gain			LCE1D
61185	1	151043935	151045731	353133	LCE1C	gain			LCE1C
61194	1	151051071	151052209	353132	LCE1B	gain			LCE1B
61200	1	151066573	151066905	353131	LCE1A	gain			LCE1A
61204	1	151117422	151124147	4184	SMCP	gain			SMCP
61210	1	151147663	151150986	3713	IVL	gain			IVL
61220	1	151209752	151211693	163778	SPRR4	gain			SPRR4
61226	1	151223181	151224914	6698	SPRR1A	gain			SPRR1A
61232	1	151240849	151242956	6707	SPRR3	gain			SPRR3
61239	1	151258452	151258892	645810	LOC645810	gain			LOC645810
61241	1	151263062	151263354	645813	LOC645813	gain			LOC645813
61243	1	151270303	151272000	6699	SPRR1B	gain			SPRR1B
61249	1	151278833	151281028	6703	SPRR2D	gain			SPRR2D
61255	1	151295220	151296612	6700	SPRR2A	gain			SPRR2A
61261	1	151309341	151310708	6701	SPRR2B	gain			SPRR2B
61267	1	151332235	151333625	6704	SPRR2E	gain			SPRR2E
61273	1	151351236	151352613	6705	SPRR2F	gain			SPRR2F
61281	1	151379231	151380677	6702	SPRR2C	gain			SPRR2C
61283	1	151388682	151389967	6706	SPRR2G	gain			SPRR2G
61292	1	151442543	151444220	149018	LELP1	gain			LELP1
61298	1	151462919	151465106	391102	LOC391102	gain			LOC391102
61304	1	151498824	151501222	4014	LOR	gain			LOR
61328	1	151536962	151549818	114771	PGLYRP3	gain			PGLYRP3
61349	1	151569220	151587646	57115	PGLYRP4	gain			PGLYRP4
61379	1	151596954	151600123	6280	S100A9	gain			S100A9
61391	1	151612808	151614699	6283	S100A12	gain			S100A12
61398	1	151618917	151625610	645900	LOC645900	gain			LOC645900
61407	1	151629132	151630173	6279	S100A8	gain			S100A8
61414	1	151635691	151637610	645908	LOC645908	gain			LOC645908
61421	1	151655624	151662325	338324	S100A7L1	gain			S100A7L1
61428	1	151676158	151677429	645922	LOC645922	gain			LOC645922
61432	1	151696845	151699761	6278	S100A7	gain			S100A7
61439	1	151773700	151775341	6277	S100A6	gain			S100A6
61446	1	151776247	151780865	6276	S100A5	gain			S100A5
61454	1	151782722	151784906	6275	S100A4	gain			S100A4
61467	1	151786433	151788358	6274	S100A3	gain			S100A3
61474	1	151800208	151804930	6273	S100A2	gain			S100A2
61494	1	151845991	151852138	140576	S100A16	gain			S100A16
61501	1	151853355	151855414	57402	S100A14	gain			S100A14
61513	1	151857899	151873192	6284	S100A13	gain			S100A13
61548	1	151867497	151871137	6271	S100A1	gain			S100A1
61558	1	151873149	151884603	26097	C1orf77	gain			C1orf77
61572	1	151897824	151900930	23557	SNAPAP	gain			SNAPAP
61582	1	151901138	151910103	3608	ILF2	gain			ILF2
61602	1	151917737	151933088	4881	NPR1	gain			NPR1
61646	1	151967191	152013179	65123	C1orf60	gain			C1orf60
61688	1	152014392	152019257	11000	SLC27A3	gain			SLC27A3
61702	1	152033063	152041204	343052	LOC343052	gain			LOC343052
61717	1	152045729	152067448	57459	GATAD2B	gain			GATAD2B
61731	1	152091085	152092512	645965	LOC645965	gain			LOC645965
61752	1	152168607	152183353	9909	KIAA0476	gain			KIAA0476
61837	1	152181385	152183474	645977	LOC645977	gain			LOC645977
61852	1	152186775	152197667	200186	CRTC2	gain			CRTC2
61882	1	152198212	152206812	27173	SLC39A1	gain			SLC39A1
61895	1	152207021	152213456	148327	CREB3L4	gain			CREB3L4
61912	1	152213369	152217075	10899	JTB	gain			JTB
61921	1	152220751	152225430	5872	RAB13	gain			RAB13
61935	1	152229853	152231250	6232	RPS27	gain			RPS27
61943	1	152231785	152378952	91181	NUP210L	gain			NUP210L
61990	1	152395464	152431201	7170	TPM3	gain			TPM3
62030	1	152438472	152445433	388701	C1orf189	gain			C1orf189
62047	1	152445807	152459719	25912	C1orf43	gain			C1orf43
62073	1	152460067	152509953	9898	UBAP2L	gain			UBAP2L
62122	1	152511663	152514975	10456	HAX1	gain			HAX1
62147	1	152551562	152552546	653690	LOC653690	gain			LOC653690
62152	1	152560216	152564425	89872	AQP10	gain			AQP10
62164	1	152564660	152590404	57198	ATP8B2	gain			ATP8B2
62222	1	152617052	152617218	148330	MRPS33P1	gain			MRPS33P1
62238	1	152644293	152706812	3570	IL6R	gain			IL6R
62283	1	152718581	152741213	126669	SHE	gain			SHE
62297	1	152741319	152787247	126668	TDRD10	gain			TDRD10
62317	1	152787677	152797744	55585	UBE2Q1	gain			UBE2Q1
62334	1	152806881	152815707	1141	CHRNB2	gain			CHRNB2
62347	1	152821157	152867061	103	ADAR	gain			ADAR
84250	1	224886014	224991818	3707	ITPKB	gain			ITPKB
95970	10	42290967	42310790	84856	MGC16291	gain			MGC16291
95980	10	42370894	42371181	642561	LOC642561	gain			LOC642561
95982	10	42382130	42383113	143341	EIF3S6IPP2	gain			EIF3S6IPP2
95984	10	42404561	42453998	7558	ZNF11B	gain			ZNF11B
95993	10	42461058	42469867	642577	LOC642577	gain			LOC642577
95995	10	42505655	42507223	642591	LOC642591	gain			LOC642591
95999	10	42560728	42564185	503632	DUXAP3	gain			DUXAP3
96007	10	42598265	42646856	9790	BMS1L	gain			BMS1L
96106	10	42892533	42944955	5979	RET	gain			RET
96155	10	42953940	43000756	55454	GALNACT-2	gain			GALNACT-2
96185	10	43009990	43082373	221002	RASGEF1A	gain			RASGEF1A
96213	10	43098435	43115406	642742	LOC642742	gain			LOC642742
96215	10	43187098	43191789	53828	FXYD4	gain			FXYD4
96245	10	43201071	43224620	3185	HNRPF	gain			HNRPF
96301	10	43252288	43298177	642819	LOC642819	gain			LOC642819
96311	10	43371801	43383913	8187	ZNF239	gain			ZNF239
96320	10	43420079	43421705	399748	LOC399748	gain			LOC399748
96322	10	43421881	43433358	220992	ZNF485	gain			ZNF485
96331	10	43459313	43464332	7580	ZNF32	gain			ZNF32
96347	10	43485485	43487246	642895	LOC642895	gain			LOC642895
96376	10	43599120	43608472	10151	HNRPA3P1	gain			HNRPA3P1
96401	10	43660766	43666070	414260	C10orf136	gain			C10orf136
96504	10	44185611	44200548	6387	CXCL12	gain			CXCL12
96690	10	44747310	44750588	643236	LOC643236	gain			LOC643236
96696	10	44775225	44810178	83937	RASSF4	gain			RASSF4
96710	10	44791715	44794263	11067	C10orf10	gain			C10orf10
96743	10	44813157	44816866	220979	C10orf25	gain			C10orf25
96747	10	44815928	44820780	7570	ZNF22	gain			ZNF22
96768	10	44871067	44872679	503633	DUXAP4	gain			DUXAP4
96770	10	44921818	44925403	643302	LOC643302	gain			LOC643302
96776	10	44949539	44967279	643321	LOC643321	gain			LOC643321
96779	10	44972291	44972653	338579	LOC338579	gain			LOC338579
96781	10	44995915	45015077	441553	LOC441553	gain			LOC441553
96783	10	45047472	45053701	389958	LOC389958	gain			LOC389958
96788	10	45073762	45074574	220974	OR6D1P	gain			OR6D1P
96790	10	45100038	45101571	643413	LOC643413	gain			LOC643413
96792	10	45118108	45131062	79290	OR13A1	gain			OR13A1
96807	10	45189635	45261571	240	ALOX5	gain			ALOX5
96826	10	45272823	45410360	220972	2019-03-08	gain			2019-03-08
96856	10	45408890	45411356	653306	LOC653306	gain			LOC653306
96864	10	45431049	45487802	93550	ANUBL1	gain			ANUBL1
96878	10	45493146	45516003	653234	LOC653234	gain			LOC653234
96880	10	45521388	45538702	643455	LOC643455	gain			LOC643455
96882	10	45542673	45608418	253725	FAM21C	gain			FAM21C
96916	10	45630888	45632772	643479	LOC643479	gain			LOC643479
96928	10	45641067	45662927	119016	CTGLF1	gain			CTGLF1
96996	10	45970133	46061007	653129	LOC653129	gain			LOC653129
97228	10	46077145	46099484	653131	LOC653131	gain			LOC653131
97276	10	46138281	46163802	643564	LOC643564	gain			LOC643564
97285	10	46169750	46182761	399754	LOC399754	gain			LOC399754
97288	10	46181289	46210585	439962	LOC439962	gain			LOC439962
97293	10	46189822	46200248	643580	LOC643580	gain			LOC643580
97302	10	46208995	46216390	643587	LOC643587	gain			LOC643587
97305	10	46333777	46335127	6008	RHEBP1	gain			RHEBP1
97307	10	46375450	46390607	83849	SYT15	gain			SYT15
97613	10	47125731	47171443	195977	ANTXRL	gain			ANTXRL
97639	10	47176318	47200258	653259	LOC653259	gain			LOC653259
97642	10	47217013	47233044	244	ANXA8	gain			ANXA8
97683	10	47416767	47469417	55747	FAM21B	gain			FAM21B
97757	10	47485757	47486594	389963	LOC389963	gain			LOC389963
97759	10	47519336	47575024	653365	LOC653365	gain			LOC653365
97781	10	47772169	47779569	1517	CTSLL2	gain			CTSLL2
97783	10	47777979	47805968	643828	LOC643828	gain			LOC643828
97799	10	47805219	47857613	642501	LOC642501	gain			LOC642501
97801	10	47805792	47872143	642517	LOC642517	gain			LOC642517
97816	10	47867694	47872143	643838	LOC643838	gain			LOC643838
97824	10	47875265	47899200	653110	LOC653110	gain			LOC653110
97826	10	47875265	47891369	653107	LOC653107	gain			LOC653107
98020	10	47975095	47993872	118738	ZNF488	gain			ZNF488
98026	10	48001493	48010997	5949	RBP3	gain			RBP3
98034	10	48033098	48036859	2658	GDF2	gain			GDF2
98040	10	48045795	48059172	2662	GDF10	gain			GDF10
98480	10	49034608	49152919	143162	FRMPD2	gain			FRMPD2
98567	10	49279693	49313189	5599	MAPK8	gain			MAPK8
98624	10	49324085	49483144	58504	ARHGAP22	gain			ARHGAP22
98644	10	49534183	49534569	644098	LOC644098	gain			LOC644098
98647	10	49563518	49686269	159491	C10orf64	gain			C10orf64
98661	10	49614093	49616108	642343	LOC642343	gain			LOC642343
98679	10	49787534	49792286	474354	LRRC18	gain			LRRC18
98686	10	49896258	49993565	196740	C10orf72	gain			C10orf72
98704	10	50009211	50012083	170370	C10orf73	gain			C10orf73
98709	10	50032781	50066630	170371	C10orf128	gain			C10orf128
98761	10	50177193	50205538	118461	C10orf71	gain			C10orf71
98769	10	50244167	50269913	644168	LOC644168	gain			LOC644168
98777	10	50336715	50417078	2074	ERCC6	gain			ERCC6
98799	10	50393250	50402332	267004	PGBD3	gain			PGBD3
98811	10	50487147	50543156	1103	CHAT	gain			CHAT
98814	10	50488353	50490771	6572	SLC18A3	gain			SLC18A3
98890	10	50557738	50588313	282966	C10orf53	gain			C10orf53
98898	10	50612717	50640375	55753	OGDHL	gain			OGDHL
98925	10	50649139	50652470	282967	MAPK6PS6	gain			MAPK6PS6
98929	10	50857920	50862032	653450	LOC653450	gain			LOC653450
98935	10	50884519	50886406	644263	LOC644263	gain			LOC644263
98941	10	50892261	51041332	399768	LOC399768	gain			LOC399768
98943	10	51041402	51059130	653252	LOC653252	gain			LOC653252
98990	10	51134152	51157636	653268	LOC653268	gain			LOC653268
98992	10	51203826	51205490	644313	LOC644313	gain			LOC644313
98997	10	51219559	51232601	4477	MSMB	gain			MSMB
99011	10	51242373	51260738	8031	NCOA4	gain			NCOA4
99025	10	51262094	51293342	10431	TIMM23	gain			TIMM23
99036	10	51293430	51377667	8505	PARG	gain			PARG
99099	10	51454914	51455066	644344	LOC644344	gain			LOC644344
99102	10	51455270	51455620	644358	LOC644358	gain			LOC644358
99105	10	51455690	51456073	389965	LOC389965	gain			LOC389965
99107	10	51497690	51563275	387680	LOC387680	gain			LOC387680
99142	10	51580547	51581301	389966	LOC389966	gain			LOC389966
99145	10	51581366	51581752	644412	LOC644412	gain			LOC644412
99147	10	51617078	51678319	56624	ASAH2	gain			ASAH2
99170	10	51694655	51697115	643411	LOC643411	gain			LOC643411
99561	10	55250866	56231057	65217	PCDH15	gain			PCDH15
99890	10	58766761	58773197	644763	LOC644763	gain			LOC644763
99900	10	59412239	59412777	359779	MRPS35P3	gain			MRPS35P3
99902	10	59625620	59697700	253430	IPMK	gain			IPMK
99912	10	59698921	59717868	55847	C10orf70	gain			C10orf70
99919	10	59764745	59800515	7321	UBE2D1	gain			UBE2D1
99930	10	59815182	59825903	7019	TFAM	gain			TFAM
99945	10	60046974	60258845	80114	BICC1	gain			BICC1
99971	10	60566018	60568181	644871	LOC644871	gain			LOC644871
99973	10	60606353	60677062	84457	PHYHIPL	gain			PHYHIPL
99982	10	60675899	60792358	220965	FAM13C1	gain			FAM13C1
100019	10	60981163	60981642	359751	MRPL50P4	gain			MRPL50P4
100023	10	61080529	61165766	220963	SLC16A9	gain			SLC16A9
100033	10	61133507	61139328	644883	LOC644883	gain			LOC644883
100039	10	61139162	61177440	644886	LOC644886	gain			LOC644886
100045	10	61218528	61336314	8030	CCDC6	gain			CCDC6
103374	10	70150977	70221315	55749	CCAR1	gain			CCAR1
103430	10	70257387	70322821	219736	STOX1	gain			STOX1
103462	10	70331040	70376609	79009	DDX50	gain			DDX50
103481	10	70385898	70414285	9188	DDX21	gain			DDX21
103500	10	70418499	70446744	26128	KIAA1279	gain			KIAA1279
103528	10	70452519	70453634	389976	LOC389976	gain			LOC389976
103532	10	70517834	70534573	5552	PRG1	gain			PRG1
103539	10	70553962	70602620	9559	VPS26A	gain			VPS26A
103552	10	70609999	70638855	6832	SUPV3L1	gain			SUPV3L1
103571	10	70650065	70697311	80201	HKDC1	gain			HKDC1
103593	10	70699762	70831641	3098	HK1	gain			HK1
103713	10	70834588	70846085	6865	TACR2	gain			TACR2
103720	10	70881232	70937429	23555	TSPAN15	gain			TSPAN15
103732	10	70953070	70953412	645269	LOC645269	gain			LOC645269
103734	10	71001797	71003128	50674	NEUROG3	gain			NEUROG3
103740	10	71060020	71063358	219738	C10orf35	gain			C10orf35
103751	10	71231650	71388909	1305	COL13A1	gain			COL13A1
104510	10	71424394	71437606	387686	LOC387686	gain			LOC387686
104516	10	71482623	71556244	55506	H2AFY2	gain			H2AFY2
104529	10	71542036	71562696	84883	AMID	gain			AMID
104544	10	71568970	71576442	219743	TYSND1	gain			TYSND1
104552	10	71579966	71600275	56681	SAR1A	gain			SAR1A
104562	10	71593447	71593891	806	CALM2P2	gain			CALM2P2
104564	10	71599869	71600597	645333	LOC645333	gain			LOC645333
104571	10	71632592	71663177	5464	PPA1	gain			PPA1
104586	10	71684719	71707727	64106	GPR147	gain			GPR147
104592	10	71728735	71812388	55222	LRRC20	gain			LRRC20
104615	10	71819132	71820389	221017	C10orf37	gain			C10orf37
104620	10	71833928	71853676	1979	EIF4EBP2	gain			EIF4EBP2
104627	10	71862077	71871429	4838	NODAL	gain			NODAL
104633	10	71908041	71909185	645363	LOC645363	gain			LOC645363
104636	10	71908570	71998211	27143	KIAA1274	gain			KIAA1274
104687	10	72027110	72032520	5551	PRF1	gain			PRF1
104703	10	72102565	72190664	140766	ADAMTS14	gain			ADAMTS14
104770	10	72201001	72215163	219793	C10orf27	gain			C10orf27
104785	10	72223945	72224285	338611	LOC338611	gain			LOC338611
104791	10	72245722	72309873	8879	SGPL1	gain			SGPL1
104812	10	72312043	72318547	5092	PCBD1	gain			PCBD1
104829	10	72642353	72729722	219699	UNC5B	gain			UNC5B
104854	10	72749038	72793148	55315	SLC29A3	gain			SLC29A3
105016	10	73177319	73203343	64115	C10orf54	gain			C10orf54
105060	10	73246064	73281015	5660	PSAP	gain			PSAP
105079	10	73373635	73374012	645459	LOC645459	gain			LOC645459
105081	10	73394126	73443318	9469	CHST3	gain			CHST3
105088	10	73488799	73518773	9806	SPOCK2	gain			SPOCK2
105104	10	73526284	73645700	51008	ASCC1	gain			ASCC1
105118	10	73645812	73665624	119504	C10orf104	gain			C10orf104
105126	10	73703683	73705803	54541	DDIT4	gain			DDIT4
105133	10	73762594	73784875	54788	DNAJB12	gain			DNAJB12
113470	10	99248758	99320950	80019	UBTD1	gain			UBTD1
171612	12	7571787	7611245	643739	LOC643739	gain			LOC643739
171616	12	7647246	7649088	643746	LOC643746	gain			LOC643746
171630	12	7693263	7709769	339	APOBEC1	gain			APOBEC1
171659	12	7733648	7739627	9573	GDF3	gain			GDF3
171677	12	7755356	7761422	359787	DPPA3	gain			DPPA3
171690	12	7773278	7793336	170482	CLEC4C	gain			CLEC4C
171722	12	7833262	7839922	79923	NANOG	gain			NANOG
171735	12	7857664	7916762	144195	SLC2A14	gain			SLC2A14
171750	12	7914715	7915238	643781	LOC643781	gain			LOC643781
171757	12	7934673	7942927	642464	LOC642464	gain			LOC642464
171776	12	7959834	7960118	643796	LOC643796	gain			LOC643796
171783	12	7963094	7980138	6515	SLC2A3	gain			SLC2A3
171828	12	8058823	8060574	283320	LOC283320	gain			LOC283320
171844	12	8076626	8099385	55810	FOXJ2	gain			FOXJ2
171868	12	8102186	8110222	719	C3AR1	gain			C3AR1
171873	12	8107937	8141634	25977	NECAP1	gain			NECAP1
171906	12	8167495	8182470	50856	CLEC4A	gain			CLEC4A
171932	12	8177371	8178736	642559	LOC642559	gain			LOC642559
171988	12	8216418	8223909	440077	ZNF705A	gain			ZNF705A
174498	12	10489894	10498251	3821	KLRC1	gain			KLRC1
174568	12	10549749	10552420	255308	LOC255308	gain			LOC255308
174605	12	10633039	10643431	10748	KLRA1	gain			KLRA1
174622	12	10648061	10657450	55110	FLJ10292	gain			FLJ10292
174631	12	10662805	10717906	55359	STYK1	gain			STYK1
174659	12	10742955	10767171	8531	CSDA	gain			CSDA
174707	12	10794106	10821304	644286	LOC644286	gain			LOC644286
174740	12	10845398	10846493	50837	TAS2R7	gain			TAS2R7
174750	12	10849917	10850846	50836	TAS2R8	gain			TAS2R8
174755	12	10852960	10854034	50835	TAS2R9	gain			TAS2R9
174767	12	10869212	10870135	50839	TAS2R10	gain			TAS2R10
174777	12	10889749	10893319	11272	PRR4	gain			PRR4
174791	12	10897199	10901124	440082	LOC440082	gain			LOC440082
174798	12	10924827	10928119	5554	PRH1	gain			PRH1
174809	12	10938800	10939747	266656	TAS2R12	gain			TAS2R12
174811	12	10951792	10953428	50838	TAS2R13	gain			TAS2R13
174816	12	10973101	10977668	5555	PRH2	gain			PRH2
174833	12	10982120	10983073	50840	TAS2R14	gain			TAS2R14
174887	12	11008316	11009218	266657	TAS2R15	gain			TAS2R15
174890	12	11029827	11030726	259296	TAS2R50	gain			TAS2R50
174893	12	11040812	11041741	259295	TAS2R49	gain			TAS2R49
174896	12	11065538	11066437	259294	TAS2R48	gain			TAS2R48
174899	12	11074274	11075201	259290	TAS2R44	gain			TAS2R44
174901	12	11092238	11093122	338413	TAS2R63P	gain			TAS2R63P
174913	12	11105262	11106160	259292	TAS2R46	gain			TAS2R46
174925	12	11121179	11122108	338412	TAS2R64P	gain			TAS2R64P
174931	12	11135168	11136095	259289	TAS2R43	gain			TAS2R43
174937	12	11202642	11203560	338414	TAS2R65P	gain			TAS2R65P
174939	12	11223406	11224328	448991	PS5	gain			PS5
174962	12	11229866	11230810	353164	T2R55	gain			T2R55
174983	12	11310124	11313908	5544	PRB3	gain			PRB3
175097	12	11474417	11480564	440084	LOC440084	gain			LOC440084
175104	12	11542713	11545226	644346	LOC644346	gain			LOC644346
175106	12	11551328	11552870	644359	LOC644359	gain			LOC644359
175110	12	11560593	11565986	644375	LOC644375	gain			LOC644375
175140	12	11694055	11939603	2120	ETV6	gain			ETV6
175190	12	12115145	12255214	79370	BCL2L14	gain			BCL2L14
175223	12	12155181	12156389	643287	LOC643287	gain			LOC643287
175234	12	12164953	12311013	4040	LRP6	gain			LRP6
175262	12	12243268	12245276	326594	MORF4LP4	gain			MORF4LP4
175286	12	12373485	12394436	54682	MANSC1	gain			MANSC1
175294	12	12401322	12511105	118426	LOH12CR1	gain			LOH12CR1
175305	12	12520098	12606584	80824	DUSP16	gain			DUSP16
175332	12	12612402	12612977	644467	LOC644467	gain			LOC644467
175346	12	12656098	12689308	1389	CREBL2	gain			CREBL2
175384	12	12705263	12706671	2842	GPR19	gain			GPR19
175426	12	12761576	12766570	1027	CDKN1B	gain			CDKN1B
175457	12	12829882	12835664	81575	DKFZP434F0318	gain			DKFZP434F0318
175469	12	12857547	12874182	51202	DDX47	gain			DDX47
175503	12	12895161	12895941	440086	LOC440086	gain			LOC440086
175505	12	12914985	12920730	387841	LOC387841	gain			LOC387841
175543	12	12935223	12957867	9052	GPRC5A	gain			GPRC5A
175553	12	12984976	12994585	55507	GPRC5D	gain			GPRC5D
175558	12	13019065	13044488	50865	HEBP1	gain			HEBP1
175566	12	13088582	13127650	57613	KIAA1467	gain			KIAA1467
175583	12	13127761	13139952	83445	GSG1	gain			GSG1
175601	12	13182809	13215825	644574	LOC644574	gain			LOC644574
175614	12	13240924	13260975	2012	EMP1	gain			EMP1
175636	12	13415290	13420912	283422	FLJ33810	gain			FLJ33810
175643	12	13605411	14024319	2904	GRIN2B	gain			GRIN2B
175671	12	14293820	14299432	644693	LOC644693	gain			LOC644693
175673	12	14409878	14542964	55729	ATF7IP	gain			ATF7IP
175692	12	14547862	14612058	79887	FLJ22662	gain			FLJ22662
175707	12	14656843	14740696	2984	GUCY2C	gain			GUCY2C
175741	12	14814921	14815332	121504	HIST4H4	gain			HIST4H4
175748	12	14818562	14822201	55766	H2AFJ	gain			H2AFJ
175759	12	14830679	14847668	51729	WBP11	gain			WBP11
175775	12	14847773	14868055	144608	MGC47869	gain			MGC47869
175778	12	14848851	14858383	440087	LOC440087	gain			LOC440087
175787	12	14873512	14887680	420	ART4	gain			ART4
175819	12	14926094	14930095	4256	MGP	gain			MGP
175833	12	14958245	14982722	121506	FLJ32115	gain			FLJ32115
175877	12	14986217	15005829	397	ARHGDIB	gain			ARHGDIB
175903	12	15017245	15026066	5149	PDE6H	gain			PDE6H
175936	12	15151984	15265571	85004	RERG	gain			RERG
179255	12	29550181	29828959	83857	TMTC1	gain			TMTC1
179421	12	30673189	30740018	10526	IPO8	gain			IPO8
179450	12	30753753	30798715	65981	C1QDC1	gain			C1QDC1
179515	12	30798622	30824934	645485	LOC645485	gain			LOC645485
179527	12	30840138	30848165	400019	LOC400019	gain			LOC400019
179540	12	30905793	30906379	390299	LOC390299	gain			LOC390299
179544	12	30985623	31028570	441631	TSPAN11	gain			TSPAN11
179560	12	31118077	31148992	1663	DDX11	gain			DDX11
211123	12	131334129	131415862	653592	LOC653592	gain			LOC653592
211137	12	131577230	131671842	57666	KIAA1545	gain			KIAA1545
211158	12	131689815	131691620	645277	LOC645277	gain			LOC645277
211166	12	131705476	131709045	22953	P2RX2	gain			P2RX2
211240	12	131710421	131774018	5426	POLE	gain			POLE
211293	12	131774265	131791650	5827	PXMP2	gain			PXMP2
211302	12	131797509	131805825	192111	MGC5352	gain			MGC5352
211312	12	131812168	131848485	23141	KIAA0692	gain			KIAA0692
211549	12	131855567	131915361	2802	GOLGA3	gain			GOLGA3
229623	14	19458606	19459577	79317	OR4K5	loss			OR4K5
229642	14	19473666	19474601	79544	OR4K1	loss			OR4K1
243787	14	73072573	73081492	641371	ACOT1	gain			ACOT1
243791	14	73075532	73076189	326611	NT5CP2	gain			NT5CP2
272940	15	63156207	63157583	390594	LOC390594	gain			LOC390594
272942	15	63172167	63194580	390595	LOC390595	gain			LOC390595
272952	15	63196770	63213227	10081	PDCD7	gain			PDCD7
273316	15	64466679	64570936	5604	MAP2K1	gain			MAP2K1
310154	16	58951953	59033645	388283	LOC388283	loss			LOC388283
310180	16	59008539	59009550	644702	LOC644702	loss			LOC644702
317835	16	88467527	88505287	22980	NULP1	gain			NULP1
317857	16	88512527	88514886	4157	MC1R	gain			MC1R
317862	16	88517246	88530006	10381	TUBB3	gain			TUBB3
317870	16	88542652	88561968	54849	FLJ20186	gain			FLJ20186
317896	16	88563702	88566443	92806	MGC16385	gain			MGC16385
317901	16	88566502	88590535	172	AFG3L1	gain			AFG3L1
317929	16	88598780	88604030	79007	MGC3101	gain			MGC3101
317937	16	88616509	88638880	2622	GAS8	gain			GAS8
317942	16	88622817	88623810	750	C16orf3	gain			C16orf3
317957	16	88650475	88656234	11105	PRDM7	gain			PRDM7
318442	17	1194590	1250267	7531	YWHAE	loss			YWHAE
319644	17	2942102	2943040	4991	OR1D2	loss			OR1D2
319658	17	2976654	2977595	8390	OR1G1	loss			OR1G1
319663	17	3003934	3004926	8391	OR1P1P	loss			OR1P1P
319671	17	3047563	3048492	26189	OR1A2	loss			OR1A2
319677	17	3065665	3066594	8383	OR1A1	loss			OR1A1
319681	17	3086807	3091652	653166	LOC653166	loss			LOC653166
319687	17	3091260	3091658	8386	OR1D5	loss			OR1D5
319689	17	3115856	3116496	8384	OR1D3P	loss			OR1D3P
319694	17	3128014	3129198	4995	OR3A2	loss			OR3A2
319703	17	3141679	3142626	4994	OR3A1	loss			OR3A1
319706	17	3160355	3161401	390756	OR3A4	loss			OR3A4
319709	17	3161445	3161786	642966	LOC642966	loss			LOC642966
319727	17	3235890	3236918	9596	OR1R1P	loss			OR1R1P
319730	17	3247510	3248454	8387	OR1E1	loss			OR1E1
319733	17	3270612	3271577	8392	OR3A3	loss			OR3A3
319736	17	3282914	3283885	8388	OR1E2	loss			OR1E2
319738	17	3290063	3321790	84690	SPATA22	loss			SPATA22
323018	17	6599880	6619690	54739	BIRC4BP	loss			BIRC4BP
323044	17	6620296	6631689	162517	FBXO39	loss			FBXO39
323062	17	6644024	6675784	83659	TEKT1	loss			TEKT1
323107	17	6737825	6744075	245	ALOX12P2	loss			ALOX12P2
323148	17	6840128	6854776	239	ALOX12	loss			ALOX12
326758	17	10102763	10103309	103911	RPS27AP1	loss			RPS27AP1
326762	17	10144908	10217047	8735	MYH13	loss			MYH13
326809	17	10234367	10265747	4626	MYH8	loss			MYH8
326885	17	10287332	10313601	4622	MYH4	loss			MYH4
326962	17	10336353	10360684	4619	MYH1	loss			MYH1
327025	17	10365192	10393704	4620	MYH2	loss			MYH2
327183	17	10472576	10512666	4621	MYH3	loss			MYH3
327244	17	10524379	10541562	6341	SCO1	loss			SCO1
327254	17	10541697	10555266	56985	C17orf48	loss			C17orf48
327262	17	10557364	10574371	388335	LOC388335	loss			LOC388335
327346	17	10669274	10682481	644139	LOC644139	loss			LOC644139
327356	17	11085771	11402921	388336	FLJ45455	loss			FLJ45455
327369	17	11442473	11813790	1770	DNAH9	loss			DNAH9
327528	17	11821487	11841414	7566	ZNF18	loss			ZNF18
327553	17	11864860	11987776	6416	MAP2K4	loss			MAP2K4
327610	17	12394017	12481223	284034	FLJ34690	loss			FLJ34690
327619	17	12510231	12607686	93649	MYOCD	loss			MYOCD
327640	17	12633581	12835684	9912	KIAA0672	loss			KIAA0672
327683	17	12836433	12862049	60528	ELAC2	loss			ELAC2
327758	17	13339731	13445969	9955	HS3ST3A1	loss			HS3ST3A1
327768	17	13445207	13446275	644361	LOC644361	loss			LOC644361
327774	17	13868556	13869533	653475	LOC653475	loss			LOC653475
327776	17	13913444	14052719	1352	COX10	loss			COX10
327799	17	14079898	14080875	146822	CDRT15	loss			CDRT15
327808	17	14145231	14190217	9953	HS3ST3B1	loss			HS3ST3B1
327820	17	14549062	14554455	388339	LOC388339	loss			LOC388339
327836	17	14611625	14636625	400576	FLJ45831	loss			FLJ45831
327859	17	14678686	14744590	440402	LOC440402	loss			LOC440402
327881	17	14791783	14792240	441781	LOC441781	loss			LOC441781
327886	17	15073821	15109369	5376	PMP22	loss			PMP22
327910	17	15147854	15185624	64518	TEKT3	loss			TEKT3
327958	17	15280058	15311650	284040	CDRT4	loss			CDRT4
327965	17	15310576	15312742	653497	LOC653497	loss			LOC653497
327971	17	15346304	15407570	201158	FAM18B2	loss			FAM18B2
327993	17	15409527	15410309	653500	LOC653500	loss			LOC653500
328801	17	17147405	17191702	56953	NT5M	gain			NT5M
328825	17	17224260	17235897	388344	LOC388344	gain			LOC388344
328846	17	17232481	17268724	644909	LOC644909	gain			LOC644909
328863	17	17321025	17337259	55090	MED9	gain			MED9
328869	17	17338476	17340432	51655	RASD1	gain			RASD1
328875	17	17349602	17435719	10400	PEMT	gain			PEMT
329485	17	18221810	18233685	645027	LOC645027	gain			LOC645027
329510	17	18255198	18258419	400579	FLJ35934	gain			FLJ35934
329516	17	18266220	18269372	339240	LOC339240	gain			LOC339240
329520	17	18270966	18274953	339241	LOC339241	gain			LOC339241
329522	17	18284386	18285366	645074	LOC645074	gain			LOC645074
329527	17	18293991	18295397	339244	LOC339244	gain			LOC339244
329529	17	18304370	18307370	252968	LOC252968	gain			LOC252968
329535	17	18320782	18338978	654346	LOC654346	gain			LOC654346
329551	17	18327917	18338978	147158	LOC147158	gain			LOC147158
329598	17	18341129	18347324	201288	LOC201288	gain			LOC201288
329619	17	18355301	18364845	220594	LOC220594	gain			LOC220594
329631	17	18368605	18370885	80039	FAM106A	gain			FAM106A
329636	17	18371597	18372500	252840	LOC252840	gain			LOC252840
329638	17	18381839	18469646	284047	FLJ36492	gain			FLJ36492
329668	17	18479570	18488453	254272	FLJ40244	gain			FLJ40244
329695	17	18489794	18496739	645139	LOC645139	gain			LOC645139
329701	17	18505975	18509815	645143	LOC645143	gain			LOC645143
329707	17	18516347	18516964	2310	FOXO3B	gain			FOXO3B
329715	17	18542054	18580151	653524	LOC653524	gain			LOC653524
329773	17	18588064	18623387	10517	FBXW10	gain			FBXW10
329789	17	18625318	18650752	51030	FAM18B	gain			FAM18B
329848	17	18672997	18680010	645151	LOC645151	gain			LOC645151
329857	17	18683414	18684316	653577	LOC653577	gain			LOC653577
329871	17	18702217	18775305	5636	PRPSAP2	gain			PRPSAP2
329907	17	18794718	18864723	125206	SLC5A10	gain			SLC5A10
329910	17	18796461	18798181	644819	LOC644819	gain			LOC644819
329932	17	18821526	18822959	644815	LOC644815	gain			LOC644815
329968	17	18864715	18891061	10750	GRAP	gain			GRAP
330021	17	18971470	19003219	400581	LOC400581	gain			LOC400581
330099	17	19061462	19066427	388436	LOC388436	gain			LOC388436
330121	17	19081303	19180620	22905	EPN2	gain			EPN2
330255	17	19187081	19211551	27077	EPPB9	gain			EPPB9
330284	17	19221659	19227445	5598	MAPK7	gain			MAPK7
330323	17	19227348	19231086	4239	MFAP4	gain			MFAP4
330335	17	19255230	19261181	7732	ZNF179	gain			ZNF179
330353	17	19289838	19290748	125208	LOC125208	gain			LOC125208
330360	17	19377759	19422938	55244	FLJ10847	gain			FLJ10847
330381	17	19423462	19492632	645221	LOC645221	gain			LOC645221
330422	17	19492656	19521500	224	ALDH3A2	gain			ALDH3A2
330450	17	19522220	19560515	146802	FLJ31196	gain			FLJ31196
330482	17	19581889	19592200	218	ALDH3A1	gain			ALDH3A1
330496	17	19591997	19600114	441784	LOC441784	gain			LOC441784
330501	17	19618058	19711822	9706	ULK2	gain			ULK2
331378	17	22982363	23000707	3965	LGALS9	gain			LGALS9
350231	17	45706832	45713843	162461	TMEM92	gain			TMEM92
350275	17	45778392	45793511	64132	XYLT2	gain			XYLT2
350294	17	45800227	45805561	51264	MRPL27	gain			MRPL27
350317	17	45805589	45813817	146956	EME1	gain			EME1
350332	17	45813598	45829831	55379	LRRC59	gain			LRRC59
350353	17	45858598	45907197	80221	FLJ20920	gain			FLJ20920
350364	17	45882829	45883095	359772	MRPS21P9	gain			MRPS21P9
350375	17	45896860	45901322	1101	CHAD	gain			CHAD
351600	17	50697370	50755886	3131	HLF	gain			HLF
351609	17	50824973	50854340	23531	MMD	gain			MMD
351743	17	51585835	51915006	162282	ANKFN1	gain			ANKFN1
351802	17	52026274	52027546	9241	NOG	gain			NOG
351813	17	52224279	52266249	339210	C17orf67	gain			C17orf67
351823	17	52264823	52266331	645383	LOC645383	gain			LOC645383
351830	17	52266552	52295922	8526	DGKE	gain			DGKE
351846	17	52320269	52346408	7706	TRIM25	gain			TRIM25
351859	17	52370559	52393410	8161	COIL	gain			COIL
351888	17	52410488	52439123	59342	SCPEP1	gain			SCPEP1
351911	17	52473025	52479151	376412	RNF126P1	gain			RNF126P1
351921	17	52517620	52553608	8165	AKAP1	gain			AKAP1
351977	17	52688930	53112298	124540	MSI2	gain			MSI2
352341	17	53271841	53282398	51649	MRPS23	gain			MRPS23
352357	17	53295336	53335749	404093	CUEDC1	gain			CUEDC1
352372	17	53403909	53420614	7716	ZNF161	gain			ZNF161
352382	17	53421404	53426873	645460	LOC645460	gain			LOC645460
352387	17	53435853	53439587	6426	SFRS1	gain			SFRS1
352400	17	53515798	53521810	140735	DYNLL2	gain			DYNLL2
352434	17	53587514	53588446	26689	OR4D1	gain			OR4D1
352438	17	53589319	53591480	55545	MSX2P	gain			MSX2P
352448	17	53601761	53603686	124538	OR4D2	gain			OR4D2
352467	17	53625088	53636783	8288	EPX	gain			EPX
352486	17	53637802	53649031	54903	FLJ20345	gain			FLJ20345
352517	17	53670847	53700878	4025	LPO	gain			LPO
352540	17	53702216	53713295	4353	MPO	gain			MPO
352560	17	53733591	53760477	9256	BZRAP1	gain			BZRAP1
352617	17	53777538	53784562	6827	SUPT4H1	gain			SUPT4H1
352627	17	53786036	53849893	54894	RNF43	gain			RNF43
352648	17	53852533	53920740	124535	FLJ40311	gain			FLJ40311
352667	17	53921897	53950211	9110	MTMR4	gain			MTMR4
352694	17	53952615	53964410	5414	2019-09-04	gain			2019-09-04
352751	17	53973953	53977082	284083	C17orf47	gain			C17orf47
358865	17	69711412	69717612	6169	RPL38	gain			RPL38
358885	17	69721291	69769754	94015	TTYH2	gain			TTYH2
358953	17	69789246	69822618	64446	DNAI2	gain			DNAI2
359025	17	69833991	69859053	124602	FLJ37300	gain			FLJ37300
359073	17	69864156	69869553	388419	LOC388419	gain			LOC388419
359085	17	69875240	69880334	350383	GPR142	gain			GPR142
359106	17	69939262	69955163	55890	GPRC5C	gain			GPRC5C
359121	17	69974117	69992528	11314	CD300A	gain			CD300A
359143	17	70028908	70039200	124599	CD300LB	gain			CD300LB
359155	17	70048842	70053877	10871	CD300C	gain			CD300C
359163	17	70057133	70078254	441800	LOC441800	gain			LOC441800
359204	17	70092652	70101943	146723	FLJ31882	gain			FLJ31882
359229	17	70109341	70111781	643105	LOC643105	gain			LOC643105
359231	17	70120307	70131396	342510	CD300LE	gain			CD300LE
359493	17	70178865	70255069	326624	RAB37	gain			RAB37
359676	17	70202047	70220703	146722	CD300LF	gain			CD300LF
359956	17	70256373	70277089	9368	SLC9A3R1	gain			SLC9A3R1
359967	17	70278281	70284065	26151	NAT9	gain			NAT9
359979	17	70284266	70346216	54868	TMEM104	gain			TMEM104
360138	17	70349759	70367602	2905	GRIN2C	gain			GRIN2C
360169	17	70370218	70380692	2232	FDXR	gain			FDXR
360204	17	70385068	70401279	283985	FADS6	gain			FADS6
360253	17	70423771	70430946	124590	USH1G	gain			USH1G
360276	17	70431965	70441235	92736	OTOP2	gain			OTOP2
360295	17	70443492	70457106	347741	OTOP3	gain			OTOP3
360304	17	70458434	70480411	283987	C17orf28	gain			C17orf28
360360	17	70495322	70513483	30850	CDR2L	gain			CDR2L
360480	17	70520375	70528951	3396	ICT1	gain			ICT1
360512	17	70530988	70533932	643154	LOC643154	gain			LOC643154
360545	17	70546550	70554669	10476	ATP5H	gain			ATP5H
360563	17	70554874	70573576	23510	KCTD2	gain			KCTD2
360580	17	70577571	70585445	643177	LOC643177	gain			LOC643177
360597	17	70595650	70613847	9121	SLC16A5	gain			SLC16A5
360630	17	70617677	70637955	79637	ARMC7	gain			ARMC7
360648	17	70637918	70639472	30833	NT5C	gain			NT5C
360657	17	70642938	70662370	51155	HN1	gain			HN1
360725	17	70675420	70690693	6613	SUMO2	gain			SUMO2
360768	17	70713381	70743448	79902	NUP85	gain			NUP85
360803	17	70744290	70769272	23163	GGA3	gain			GGA3
360857	17	70769385	70774049	51081	MRPS7	gain			MRPS7
360866	17	70773904	70778898	57409	MIF4GD	gain			MIF4GD
360877	17	70780669	70797109	60386	SLC25A19	gain			SLC25A19
360916	17	70825752	70913384	2885	GRB2	gain			GRB2
360962	17	70901232	70964919	653241	LOC653241	gain			LOC653241
360986	17	70964371	71007761	9772	KIAA0195	gain			KIAA0195
361062	17	71007937	71023222	57513	CASKIN2	gain			CASKIN2
361086	17	71024235	71032410	283989	TSEN54	gain			TSEN54
361101	17	71033378	71082885	3993	LLGL2	gain			LLGL2
361226	17	71095734	71098016	643248	LOC643248	gain			LOC643248
361229	17	71095740	71134520	80022	MYO15B	gain			MYO15B
361640	17	71134520	71174864	9400	RECQL5	gain			RECQL5
361655	17	71140856	71149075	643008	LOC643008	gain			LOC643008
361712	17	71174994	71215734	29115	SAP30BP	gain			SAP30BP
361738	17	71229111	71265494	3691	ITGB4	gain			ITGB4
361871	17	71265613	71272875	2584	GALK1	gain			GALK1
361897	17	71284110	71287455	3021	H3F3B	gain			H3F3B
361905	17	71286992	71287516	643260	LOC643260	gain			LOC643260
361908	17	71292276	71333475	85451	ZC3H5	gain			ZC3H5
361970	17	71334933	71352393	201294	UNC13D	gain			UNC13D
362007	17	71353375	71363009	23558	WBP2	gain			WBP2
362025	17	71381840	71386251	91107	TRIM47	gain			TRIM47
362035	17	71396636	71404649	201292	TRIM65	gain			TRIM65
362045	17	71406319	71413069	64978	MRPL38	gain			MRPL38
362058	17	71417210	71448810	85302	FBF1	gain			FBF1
362071	17	71421161	71422713	643082	LOC643082	gain			LOC643082
362191	17	71453257	71487020	51	ACOX1	gain			ACOX1
362246	17	71509014	71513251	1018	CDK3	gain			CDK3
362259	17	71514522	71534972	2125	EVPL	gain			EVPL
362303	17	71546786	71580202	6730	SRP68	gain			SRP68
362323	17	71582487	71585168	8811	GALR2	gain			GALR2
362329	17	71586904	71590342	353174	LGICZ	gain			LGICZ
362337	17	71588682	71611451	23265	EXOC7	gain			EXOC7
362386	17	71629100	71629939	643278	LOC643278	gain			LOC643278
362390	17	71644009	71648161	2302	FOXJ1	gain			FOXJ1
362396	17	71651451	71747985	114804	RNF157	gain			RNF157
362417	17	71731614	71735686	643159	LOC643159	gain			LOC643159
362450	17	71773043	71778970	283991	FAM100B	gain			FAM100B
362457	17	71781725	71815356	84074	QRICH2	gain			QRICH2
362497	17	71818610	71861526	5635	PRPSAP1	gain			PRPSAP1
362512	17	71892297	71895536	8877	SPHK1	gain			SPHK1
362531	17	71897491	71960883	63893	UBE2O	gain			UBE2O
362557	17	71975246	71977794	15	AANAT	gain			AANAT
362565	17	71978573	72009084	79651	RHBDL6	gain			RHBDL6
362615	17	72035035	72045377	114757	CYGB	gain			CYGB
362623	17	72073056	72093524	10610	ST6GALNAC2	gain			ST6GALNAC2
362646	17	72132440	72151328	55808	ST6GALNAC1	gain			ST6GALNAC1
362659	17	72183404	72218651	439921	MXRA7	gain			MXRA7
362682	17	72224005	72234152	23210	PTDSR	gain			PTDSR
362692	17	72234436	72241553	124512	LOC124512	gain			LOC124512
362700	17	72241792	72245007	6427	SFRS2	gain			SFRS2
362706	17	72245378	72286951	79157	ET	gain			ET
362724	17	72376393	72458066	146664	MGAT5B	gain			MGAT5B
362774	17	72648617	72724774	6397	SEC14L1	gain			SEC14L1
362808	17	72706978	72707220	360185	CYCSP40	gain			CYCSP40
362931	17	72827744	73008270	10801	2019-09-09	gain			2019-09-09
362941	17	72935122	72937178	643283	LOC643283	gain			LOC643283
363054	17	73386704	73391764	400624	FLJ45079	gain			FLJ45079
363100	17	73556589	73612616	57690	TNRC6C	gain			TNRC6C
363145	17	73620594	73640083	11322	TMC6	gain			TMC6
363174	17	73638464	73649033	147138	TMC8	gain			TMC8
363205	17	73665378	73665936	1986	EIF5AP2	gain			EIF5AP2
363217	17	73676266	73680604	9144	SYNGR2	gain			SYNGR2
363228	17	73681776	73694726	7083	TK1	gain			TK1
363239	17	73695038	73715377	125061	AFMID	gain			AFMID
363254	17	73721872	73733311	332	BIRC5	gain			BIRC5
363261	17	73721916	73732378	8475	EPR1	gain			EPR1
363283	17	73739700	73747793	283999	LOC283999	gain			LOC283999
363291	17	73756169	73763962	390816	THA1P	gain			THA1P
363297	17	73864454	73867753	9021	SOCS3	gain			SOCS3
363304	17	73931373	73974464	8632	DNAH17	gain			DNAH17
363336	17	74051432	74078999	284176	DNAHL1	gain			DNAHL1
363353	17	74181727	74289971	9267	PSCD1	gain			PSCD1
363393	17	74295144	74348457	57602	USP36	gain			USP36
363434	17	74347645	74348566	643678	LOC643678	gain			LOC643678
363439	17	74360654	74433067	7077	TIMP2	gain			TIMP2
363470	17	74478932	74487656	3959	LGALS3BP	gain			LGALS3BP
363480	17	74499394	74517433	124583	CANT1	gain			CANT1
363488	17	74531846	74557465	114897	C1QTNF1	gain			C1QTNF1
363521	17	74582614	74596276	64772	FLJ21865	gain			FLJ21865
363669	17	74743322	74931566	146713	LOC146713	gain			LOC146713
363845	17	75281530	75295812	643798	LOC643798	gain			LOC643798
363852	17	75319477	75330616	339221	ENPP7	gain			ENPP7
363864	17	75366588	75375974	84733	CBX2	gain			CBX2
363880	17	75382771	75385485	57332	CBX8	gain			CBX8
363890	17	75421550	75427808	8535	CBX4	gain			CBX4
363916	17	75528414	75624242	125058	TBC1D16	gain			TBC1D16
363967	17	75625039	75689001	55036	CCDC40	gain			CCDC40
364114	17	75689877	75708273	2548	GAA	gain			GAA
364147	17	75723612	75735533	9775	DDX48	gain			DDX48
364163	17	75766876	75797446	79092	CARD14	gain			CARD14
364233	17	75797685	75808719	6448	SGSH	gain			SGSH
364269	17	75808858	75841894	284129	SLC26A11	gain			SLC26A11
364332	17	75849262	75909858	57714	KIAA1618	gain			KIAA1618
364385	17	75928321	75984681	57674	C17orf27	gain			C17orf27
364433	17	76003562	76026476	284131	FLJ35220	gain			FLJ35220
364447	17	76043114	76044569	643912	LOC643912	gain			LOC643912
364451	17	76055228	76064999	4884	NPTX1	gain			NPTX1
364491	17	76133663	76554763	57521	raptor	gain			raptor
364858	17	76552853	76554762	653386	LOC653386	gain			LOC653386
364863	17	76554634	76559608	400627	FLJ46026	gain			FLJ46026
364873	17	76580290	76588528	79643	CHMP6	gain			CHMP6
364897	17	76591736	76593521	644292	LOC644292	gain			LOC644292
364923	17	76618097	76619910	440465	FLJ90757	gain			FLJ90757
364928	17	76623557	76705827	10458	BAIAP2	gain			BAIAP2
365037	17	76705166	76709894	9625	AATK	gain			AATK
365063	17	76753902	76771559	388428	FLJ44861	gain			FLJ44861
365079	17	76777988	76811346	22994	AZI1	gain			AZI1
365144	17	76816674	76827450	146705	C17orf56	gain			C17orf56
365160	17	76827640	76836254	284184	LOC284184	gain			LOC284184
365180	17	76839591	76883662	124565	MGC15523	gain			MGC15523
365215	17	76891219	76897643	284185	C17orf55	gain			C17orf55
365223	17	76899669	76919069	284186	TMEM105	gain			TMEM105
365239	17	76929972	76984856	643982	LOC643982	gain			LOC643982
365302	17	77022809	77051848	57597	BAHCC1	gain			BAHCC1
365346	17	77050537	77063417	644012	LOC644012	gain			LOC644012
365351	17	77091594	77094422	71	ACTG1	gain			ACTG1
365370	17	77110017	77114632	25794	FSCN2	gain			FSCN2
365387	17	77117387	77129844	80233	C17orf70	gain			C17orf70
365412	17	77134357	77214493	55666	NPL4	gain			NPL4
365470	17	77219765	77226190	83882	TSPAN10	gain			TSPAN10
365477	17	77227655	77233971	5148	PDE6G	gain			PDE6G
365485	17	77242477	77251336	339230	MGC16597	gain			MGC16597
365490	17	77242477	77244017	339229	LOC339229	gain			LOC339229
365509	17	77258606	77261260	339231	ARL16	gain			ARL16
365517	17	77261425	77279553	9146	HGS	gain			HGS
365553	17	77280812	77284953	6182	MRPL12	gain			MRPL12
365566	17	77289776	77298447	1468	SLC25A10	gain			SLC25A10
365607	17	77384658	77386193	116729	DYSFIP1	gain			DYSFIP1
365616	17	77394326	77411680	5034	P4HB	gain			P4HB
365631	17	77418886	77422527	396	ARHGDIA	gain			ARHGDIA
365643	17	77439016	77442758	10189	THOC4	gain			THOC4
365654	17	77442895	77451655	51529	ANAPC11	gain			ANAPC11
365703	17	77453446	77453916	256933	NPB	gain			NPB
365708	17	77455384	77462586	5833	PCYT2	gain			PCYT2
365729	17	77463107	77469332	51547	SIRT7	gain			SIRT7
365744	17	77469438	77478879	4097	MAFG	gain			MAFG
365760	17	77483558	77488259	5831	PYCR1	gain			PYCR1
365782	17	77490228	77498394	255275	LOC255275	gain			LOC255275
365798	17	77503678	77512353	147111	NOTUM	gain			NOTUM
365818	17	77528715	77568571	79058	ASPSCR1	gain			ASPSCR1
365840	17	77569868	77574062	201254	STRA13	gain			STRA13
365848	17	77574569	77582316	201255	LRRC45	gain			LRRC45
365869	17	77582821	77585369	5881	RAC3	gain			RAC3
365879	17	77587046	77588862	51181	DCXR	gain			DCXR
365892	17	77599067	77602939	5986	RFNG	gain			RFNG
365906	17	77603052	77608635	2873	GPS1	gain			GPS1
365945	17	77609040	77616969	64118	DUS1L	gain			DUS1L
365963	17	77629503	77649395	2194	FASN	gain			FASN
366017	17	77663151	77702778	201252	FLJ23754	gain			FLJ23754
366032	17	77708613	77763978	284001	CCDC57	gain			CCDC57
366051	17	77780236	77794777	9123	SLC16A3	gain			SLC16A3
366061	17	77795527	77824862	1453	CSNK1D	gain			CSNK1D
366089	17	77866035	77868769	924	CD7	gain			CD7
366097	17	77872189	77884930	6398	SECTM1	gain			SECTM1
366106	17	77910409	77914909	400629	FLJ35767	gain			FLJ35767
366113	17	77925490	77926659	2837	UTS2R	gain			UTS2R
366115	17	77943389	77969751	79701	FLJ22222	gain			FLJ22222
366141	17	77969860	77993805	284004	HEXDC	gain			HEXDC
366157	17	77993808	78001941	79415	C17orf62	gain			C17orf62
366168	17	78009861	78039432	26502	NARF	gain			NARF
366198	17	78070883	78153743	3607	FOXK2	gain			FOXK2
366232	17	78165741	78199566	56270	WDR45L	gain			WDR45L
366246	17	78208238	78249802	10966	RAB40B	gain			RAB40B
366256	17	78267895	78279149	79672	FN3KRP	gain			FN3KRP
366266	17	78286797	78302362	64122	FN3K	gain			FN3K
402510	19	34390007	34395954	7386	UQCRFS1	gain			UQCRFS1
402543	19	34469764	34708495	284395	LOC284395	gain			LOC284395
402608	19	34709331	34747064	342865	LOC342865	gain			LOC342865
402631	19	34789041	34798547	10775	POP4	gain			POP4
402658	19	34847803	34858204	79156	PLEKHF1	gain			PLEKHF1
402672	19	34883910	34897971	83636	C19orf12	gain			C19orf12
402719	19	34994741	35007059	898	CCNE1	gain			CCNE1
402782	19	35125265	35198456	8725	C19orf2	gain			C19orf2
402826	19	35220185	35220937	163088	TAF2GL	gain			TAF2GL
402836	19	35408642	35411844	642948	LOC642948	gain			LOC642948
403967	19	37107327	37108682	643279	LOC643279	gain			LOC643279
404148	19	37528393	37570413	22847	ZNF507	gain			ZNF507
404185	19	37588536	37595933	147990	MGC35440	gain			MGC35440
404188	19	37588871	37667076	147991	DPY19L3	gain			DPY19L3
404313	19	37763944	37770171	9141	PDCD5	gain			PDCD5
404334	19	37779755	37857919	84079	ANKRD27	gain			ANKRD27
404407	19	37858153	37863271	388531	RGS9BP	gain			RGS9BP
404429	19	37871127	37894797	390916	NUDT19	gain			NUDT19
404477	19	37899317	38004000	91646	ECAT8	gain			ECAT8
404570	19	38013262	38052512	11136	SLC7A9	gain			SLC7A9
488657	20	8061296	8813547	23236	PLCB1	gain			PLCB1
497074	20	35059592	35157824	5933	RBL1	gain			RBL1
497088	20	35083560	35083801	140713	RPS3AP3	gain			RPS3AP3
497126	20	35163043	35241388	140699	C20orf132	gain			C20orf132
497179	20	35240888	35303440	6185	RPN2	gain			RPN2
500761	20	43996724	44010069	63935	C20orf67	gain			C20orf67
500788	20	44010699	44034240	63925	ZNF335	gain			ZNF335
500833	20	44070954	44078607	4318	MMP9	gain			MMP9
501919	20	46674200	46877827	57580	PREX1	gain			PREX1
502800	20	51538125	51539665	653527	LOC653527	gain			LOC653527
505902	20	60223421	60228718	11255	HRH3	gain			HRH3
505909	20	60240411	60244750	400850	FLJ44790	gain			FLJ44790
505916	20	60246975	60304664	9885	OSBPL2	gain			OSBPL2
505951	20	60311422	60317313	11047	ADRM1	gain			ADRM1
505978	20	60317516	60375763	3911	LAMA5	gain			LAMA5
506109	20	60471948	60484421	140628	GATA5	gain			GATA5
506120	20	60552199	60559176	253868	FLJ30313	gain			FLJ30313
506126	20	60558105	60578409	128826	C20orf166	gain			C20orf166
506135	20	60580323	60581037	140857	RPL7P3	gain			RPL7P3
506137	20	60742522	60745688	149650	FLJ32154	gain			FLJ32154
506141	20	60744242	60774092	28231	SLCO4A1	gain			SLCO4A1
506159	20	60810634	60864567	4923	NTSR1	gain			NTSR1
506167	20	60898283	60902390	55257	C20orf20	gain			C20orf20
507048	20	62207627	62208628	2832	GPR8	gain			GPR8
551776	3	48574155	48576205	90226	UCN2	gain			UCN2
551793	3	48576510	48607689	1294	COL7A1	gain			COL7A1
551974	3	48611436	48622102	7384	UQCRC1	gain			UQCRC1
552072	3	48633279	48634193	440955	TMEM89	gain			TMEM89
552084	3	48638160	48647930	65010	SLC26A6	gain			SLC26A6
552177	3	48648900	48675352	1951	CELSR3	gain			CELSR3
552265	3	48686281	48698338	51517	NCKIPSD	gain			NCKIPSD
552326	3	48700440	48729710	51447	IHPK2	gain			IHPK2
567364	3	124110731	124230142	54437	SEMA5B	gain			SEMA5B
567504	3	124268655	124363569	10954	PDIA5	gain			PDIA5
567540	3	124403499	124474050	26984	SEC22L2	gain			SEC22L2
567566	3	124486089	124650082	111	ADCY5	gain			ADCY5
567659	3	124693091	124786726	201562	PTPLB	gain			PTPLB
567674	3	124704839	124705240	644457	LOC644457	gain			LOC644457
567701	3	124813833	125085839	4638	MYLK	gain			MYLK
567959	3	125115257	125158620	64770	CCDC14	gain			CCDC14
567997	3	125170568	125192889	54763	ROPN1	gain			ROPN1
568018	3	125296275	125922726	8997	KALRN	gain			KALRN
568277	3	125931903	125946318	7372	UMPS	gain			UMPS
568287	3	125964485	126088834	3693	ITGB5	gain			ITGB5
568318	3	126106979	126136270	56667	MUC13	gain			MUC13
568336	3	126167250	126257488	57493	HEG1	gain			HEG1
568387	3	126284172	126414273	84561	SLC12A8	gain			SLC12A8
568412	3	126433609	126576781	7707	ZNF148	gain			ZNF148
568446	3	126648184	126721748	8723	SNX4	gain			SNX4
568471	3	126730392	126796629	114885	OSBPL11	gain			OSBPL11
568508	3	126882719	126886226	645612	LOC645612	gain			LOC645612
568513	3	126904918	126905880	389144	OR7E130P	gain			OR7E130P
568515	3	126913668	126914612	26644	OR7E29P	gain			OR7E29P
568519	3	126926067	126927037	79282	OR7E93P	gain			OR7E93P
568521	3	126936027	126936681	26478	OR7E53P	gain			OR7E53P
568525	3	126948662	126949632	79492	OR7E97P	gain			OR7E97P
568529	3	126957619	126958006	645664	LOC645664	gain			LOC645664
568575	3	127102798	127117950	645692	LOC645692	gain			LOC645692
568584	3	127130808	127138572	200810	LOC200810	gain			LOC200810
568605	3	127170718	127184987	152015	ROPN1B	gain			ROPN1B
568628	3	127207890	127285824	54946	SLC41A3	gain			SLC41A3
568709	3	127305098	127382175	10840	ALDH1L1	gain			ALDH1L1
568802	3	127468335	127493052	644662	LOC644662	gain			LOC644662
568850	3	127544168	127558926	28999	KLF15	gain			KLF15
568899	3	127596472	127638088	348807	CCDC37	gain			CCDC37
568977	3	127639134	127676520	79364	ZXDC	gain			ZXDC
569056	3	127682814	127719284	131669	UROC1	gain			UROC1
569120	3	127725866	127744824	166012	CHST13	gain			CHST13
569134	3	127751209	127760448	152065	C3orf22	gain			C3orf22
569143	3	127773318	127810082	645840	LOC645840	gain			LOC645840
569164	3	127863616	127873476	255330	LOC255330	gain			LOC255330
569388	3	128799943	128823969	4171	MCM2	gain			MCM2
581017	3	185316462	185318380	402153	HSP90Ae	gain			HSP90Ae
581019	3	185335818	185345790	8893	EIF2B5	gain			EIF2B5
581045	3	185350186	185351008	440991	LOC440991	gain			LOC440991
581047	3	185355978	185374008	1857	DVL3	gain			DVL3
581073	3	185375328	185384573	1173	AP2M1	gain			AP2M1
581108	3	185386580	185394487	55324	ABCF3	gain			ABCF3
581158	3	185431011	185442808	90113	LOC90113	gain			LOC90113
581189	3	185442811	185450011	10195	ALG3	gain			ALG3
581238	3	185450143	185459241	84291	MGC2408	gain			MGC2408
581242	3	185450211	185493512	9718	ECE2	gain			ECE2
581250	3	185459697	185461945	94032	CAMK2N2	gain			CAMK2N2
581274	3	185499716	185509534	5708	PSMD2	gain			PSMD2
581299	3	185515050	185535840	1981	EIF4G1	gain			EIF4G1
581471	3	185540952	185546757	131408	C3orf40	gain			C3orf40
581478	3	185547088	185561961	1181	CLCN2	gain			CLCN2
581504	3	185563888	185569057	5437	POLR2H	gain			POLR2H
581513	3	185572467	185578626	7066	THPO	gain			THPO
581542	3	185580555	185590311	8646	CHRD	gain			CHRD
581629	3	185699966	185700852	391600	LOC391600	gain			LOC391600
614713	4	172970735	174199279	442117	LOC442117	gain			LOC442117
617147	5	193373	243079	153478	KIAA1909	gain			KIAA1909
617175	5	244632	248468	389257	LOC389257	gain			LOC389257
617186	5	257875	271297	133957	LOC133957	gain			LOC133957
617198	5	271447	309792	6389	SDHA	gain			SDHA
617240	5	324739	368089	10016	PDCD6	gain			PDCD6
617258	5	357291	488225	57491	AHRR	gain			AHRR
617296	5	496018	496610	116349	LOC116349	gain			LOC116349
617299	5	496375	520407	11336	EXOC3	gain			EXOC3
617322	5	526425	577447	6550	SLC9A3	gain			SLC9A3
617385	5	665466	706668	55722	CEP72	gain			CEP72
617405	5	713891	746421	11076	TPPP	gain			TPPP
617432	5	764297	820034	653082	LOC653082	gain			LOC653082
617465	5	820067	822427	643702	LOC643702	gain			LOC643702
617471	5	837989	841786	643740	LOC643740	gain			LOC643740
617477	5	848722	904101	79844	ZDHHC11	gain			ZDHHC11
617480	5	848726	852499	653350	LOC653350	gain			LOC653350
617509	5	916856	945915	65980	BRD9	gain			BRD9
617579	5	946004	971160	9319	TRIP13	gain			TRIP13
617615	5	1062168	1091925	85409	NKD2	gain			NKD2
617647	5	1103499	1165109	10723	SLC12A7	gain			SLC12A7
617702	5	1254766	1275019	340024	SLC6A19	gain			SLC6A19
617730	5	1278470	1299303	348932	SLC6A18	gain			SLC6A18
617791	5	1306282	1348159	7015	TERT	gain			TERT
617907	5	1370999	1398002	81037	CRR9	gain			CRR9
617944	5	1445909	1498545	6531	SLC6A3	gain			SLC6A3
617982	5	1514542	1577076	79888	AYTL2	gain			AYTL2
618047	5	1625049	1632934	653102	LOC653102	gain			LOC653102
618067	5	1627356	1647597	642535	LOC642535	gain			LOC642535
618109	5	1650678	1689789	653378	LOC653378	gain			LOC653378
618132	5	1716680	1717411	442128	LOC442128	gain			LOC442128
618146	5	1851499	1852946	64979	MRPL36	gain			MRPL36
618154	5	1854509	1882609	4726	NDUFS6	gain			NDUFS6
618164	5	1910865	1913551	389267	LOC389267	gain			LOC389267
618181	5	1929662	1930932	644065	LOC644065	gain			LOC644065
618184	5	1930549	1935880	50805	IRX4	gain			IRX4
618210	5	2799880	2804769	153572	IRX2	gain			IRX2
618218	5	2805262	2808511	153571	CEI	gain			CEI
622106	5	37415169	37788531	55100	WDR70	gain			WDR70
632462	5	88214996	88636738	645370	LOC645370	loss			LOC645370
634175	5	99310706	99313181	285706	LOC285706	loss			LOC285706
634177	5	99360864	99361461	643020	LOC643020	loss			LOC643020
634188	5	99478583	99556820	643053	LOC643053	loss			LOC643053
634193	5	99743114	99751851	643066	LOC643066	loss			LOC643066
634195	5	99751281	99761451	441098	LOC441098	loss			LOC441098
634201	5	99813321	99898783	643074	LOC643074	loss			LOC643074
634210	5	99899023	99950339	345757	UNQ1912	loss			UNQ1912
634217	5	100170803	100266869	7903	ST8SIA4	loss			ST8SIA4
634236	5	101179486	101180383	403301	OR7H2P	loss			OR7H2P
634241	5	101597589	101660152	353189	SLCO4C1	loss			SLCO4C1
675374	6	38751698	38778895	2739	GLO1	gain			GLO1
675564	6	39115422	39119787	442208	LOC442208	gain			LOC442208
675570	6	39124595	39163498	2740	GLP1R	gain			GLP1R
675603	6	39179818	39190843	55776	C6orf64	gain			C6orf64
675612	6	39264727	39305204	8645	KCNK5	gain			KCNK5
676006	6	41148688	41174713	4800	NFYA	gain			NFYA
676034	6	41185447	41198810	653694	LOC653694	gain			LOC653694
676055	6	41208064	41216545	221442	LOC221442	gain			LOC221442
676064	6	41225320	41230048	340205	TREML1	gain			TREML1
676073	6	41234230	41238892	54209	TREM2	gain			TREM2
676086	6	41266206	41276902	79865	TREML2	gain			TREML2
676095	6	41284226	41298360	340206	TREML3	gain			TREML3
676105	6	41304040	41314098	285852	TREML4	gain			TREML4
676123	6	41351690	41362435	54210	TREM1	gain			TREM1
676148	6	41411505	41426593	9436	NCR2	gain			NCR2
676738	6	42858662	42861278	401261	FLJ38717	gain			FLJ38717
676747	6	42896772	42944274	23506	KIAA0240	gain			KIAA0240
676763	6	42955649	42962709	285855	RPL7L1	gain			RPL7L1
676773	6	42965981	42966532	441150	LOC441150	gain			LOC441150
676778	6	42991705	43001551	171558	PTCRA	gain			PTCRA
676786	6	43004903	43014979	10695	TNRC5	gain			TNRC5
676804	6	43032050	43032482	377381	RPL24P4	gain			RPL24P4
676806	6	43036478	43039596	27232	GNMT	gain			GNMT
676816	6	43039724	43054866	5190	PEX6	gain			PEX6
676836	6	43060308	43088058	5528	PPP2R5D	gain			PPP2R5D
676905	6	43087943	43089596	4201	MEA1	gain			MEA1
676913	6	43089955	43097010	116138	KLHDC3	gain			KLHDC3
676928	6	43097363	43105315	88745	C6orf153	gain			C6orf153
676972	6	43113333	43129632	9820	CUL7	gain			CUL7
677017	6	43129745	43135220	51069	MRPL2	gain			MRPL2
677028	6	43135350	43150811	89953	KLC4	gain			KLC4
677095	6	43152007	43237435	5754	PTK7	gain			PTK7
677226	6	43246898	43257222	6722	SRF	gain			SRF
677242	6	43257900	43300303	23113	PARC	gain			PARC
677313	6	43301345	43305189	10591	C6orf108	gain			C6orf108
677343	6	43319200	43363975	84630	TTBK1	gain			TTBK1
677367	6	43373980	43381252	10864	SLC22A7	gain			SLC22A7
677394	6	43381682	43384508	401262	CRIP3	gain			CRIP3
677404	6	43411786	43445159	24149	ZNF318	gain			ZNF318
677448	6	43507467	43526141	89845	ABCC10	gain			ABCC10
677472	6	43526068	43531764	65989	EGFL9	gain			EGFL9
677490	6	43530845	43531387	647043	LOC647043	gain			LOC647043
677494	6	43553289	43582269	93643	TJAP1	gain			TJAP1
677516	6	43582685	43586402	221424	C6orf154	gain			C6orf154
677527	6	43587543	43592680	25844	YIPF3	gain			YIPF3
677543	6	43592769	43605092	9533	POLR1C	gain			POLR1C
677567	6	43598050	43651642	57510	XPO5	gain			XPO5
677585	6	43612864	43617497	646294	LOC646294	gain			LOC646294
677621	6	43651923	43691357	5429	POLH	gain			POLH
677644	6	43696196	43704914	54676	GTPBP2	gain			GTPBP2
677668	6	43705257	43716667	9587	MAD2L1BP	gain			MAD2L1BP
677686	6	43720788	43746722	221421	C6orf206	gain			C6orf206
677706	6	43747020	43763506	55168	MRPS18A	gain			MRPS18A
677905	6	44189350	44203169	64928	MRPL14	gain			MRPL14
677921	6	44203354	44231234	55362	TMEM63B	gain			TMEM63B
677958	6	44234526	44260117	11131	CAPN11	gain			CAPN11
677994	6	44295371	44309856	2030	SLC29A1	gain			SLC29A1
678016	6	44322827	44329592	3326	HSPCB	gain			HSPCB
678031	6	44329821	44333250	347734	SLC35B2	gain			SLC35B2
678039	6	44333881	44341503	4794	NFKBIE	gain			NFKBIE
678056	6	44346458	44355154	441151	LOC441151	gain			LOC441151
678063	6	44355880	44373405	202500	MGC33600	gain			MGC33600
678074	6	44375150	44389041	57505	AARSL	gain			AARSL
678121	6	44418464	44452882	221409	SPATS1	gain			SPATS1
678159	6	44463280	44522758	988	CDC5L	gain			CDC5L
678658	6	44904447	45453648	8464	SUPT3H	gain			SUPT3H
678967	6	45404032	45626797	860	RUNX2	gain			RUNX2
679199	6	45973778	45977070	653816	LOC653816	gain			LOC653816
679205	6	45977483	46091545	53405	CLIC5	gain			CLIC5
679215	6	46205871	46222237	22875	ENPP4	gain			ENPP4
679223	6	46235721	46246676	59084	ENPP5	gain			ENPP5
679231	6	46280607	46282257	82	ACTGP9	gain			ACTGP9
679233	6	46296434	46401364	10231	DSCR1L1	gain			DSCR1L1
679262	6	46625404	46728482	51302	CYP39A1	gain			CYP39A1
679280	6	46728639	46752935	9481	SLC25A27	gain			SLC25A27
679293	6	46763825	46778109	221400	TDRD6	gain			TDRD6
679300	6	46780237	46811061	7941	PLA2G7	gain			PLA2G7
679316	6	46820339	46835196	389394	LOC389394	gain			LOC389394
679337	6	46869086	46915474	4224	MEP1A	gain			MEP1A
679359	6	46928294	46990825	221395	GPR116	gain			GPR116
679409	6	47075772	47118041	266977	GPR110	gain			GPR110
679439	6	47307227	47385639	27242	TNFRSF21	gain			TNFRSF21
679464	6	47553900	47702606	23607	CD2AP	gain			CD2AP
679504	6	47732182	47758379	222611	GPR111	gain			GPR111
679516	6	47761559	47794137	221393	GPR115	gain			GPR115
679532	6	47857757	47902076	221391	OPN5	gain			OPN5
679554	6	47953998	47955530	442213	LOC442213	gain			LOC442213
679556	6	47975304	48144348	401263	FLJ41841	gain			FLJ41841
679603	6	48224908	48242207	389395	LOC389395	gain			LOC389395
679626	6	48288613	48290496	3186	RBMXP1	gain			RBMXP1
679733	6	49153179	49159469	647124	LOC647124	gain			LOC647124
679783	6	49433818	49436105	442215	LOC442215	gain			LOC442215
679785	6	49506953	49538811	4594	MUT	gain			MUT
679803	6	49539055	49568779	55166	C6orf139	gain			C6orf139
679818	6	49626347	49637584	135398	C6orf141	gain			C6orf141
679829	6	49680847	49712511	6005	RHAG	gain			RHAG
679845	6	49768031	49789233	7180	CRISP2	gain			CRISP2
679859	6	49803048	49820015	10321	CRISP3	gain			CRISP3
679871	6	49861323	49862966	5232	PGK2	gain			PGK2
679876	6	49909929	49942177	167	CRISP1	gain			CRISP1
679898	6	50021773	50032191	647139	LOC647139	gain			LOC647139
679902	6	50035964	50041557	245928	DEFB114	gain			DEFB114
680203	6	52209443	52217257	112744	IL17F	gain			IL17F
680210	6	52219146	52220861	789	SLC25A20P	gain			SLC25A20P
680212	6	52236771	52257541	4172	MCM3	gain			MCM3
680245	6	52334904	52380452	85315	PAQR8	gain			PAQR8
680248	6	52335320	52336090	647163	LOC647163	gain			LOC647163
680268	6	52393071	52465177	114327	EFHC1	gain			EFHC1
680285	6	52470159	52549821	9697	TRAM2	gain			TRAM2
680300	6	52643864	52659345	28978	TMEM14A	gain			TMEM14A
680309	6	52706069	52721663	647168	LOC647168	gain			LOC647168
680318	6	52723140	52736283	2939	GSTA2	gain			GSTA2
680329	6	52738031	52759633	647169	LOC647169	gain			LOC647169
680336	6	52764347	52776616	2938	GSTA1	gain			GSTA1
680346	6	52775817	52776566	2942	GSTAP1	gain			GSTAP1
680349	6	52804499	52818852	221357	GSTA5	gain			GSTA5
680360	6	52820667	52833425	647175	LOC647175	gain			LOC647175
680362	6	52845771	52852160	647177	LOC647177	gain			LOC647177
680364	6	52854847	52856924	647179	LOC647179	gain			LOC647179
680369	6	52869403	52882455	2940	GSTA3	gain			GSTA3
680378	6	52878546	52930323	647183	LOC647183	gain			LOC647183
680384	6	52950710	52968099	2941	GSTA4	gain			GSTA4
686831	6	99924073	99948801	51805	COQ3	loss			COQ3
686847	6	99954924	99969288	25957	C6orf111	loss			C6orf111
686867	6	99986909	100070080	85015	USP45	loss			USP45
687034	6	100069682	100071047	642765	LOC642765	loss			LOC642765
687373	6	101063329	101435945	10973	ASCC3	loss			ASCC3
687381	6	101084758	101085826	153893	LOC153893	loss			LOC153893
687450	6	101444587	101444877	653171	LOC653171	loss			LOC653171
701141	7	286334	288168	645284	LOC645284	gain			LOC645284
701146	7	288058	293088	56975	FAM20C	gain			FAM20C
701166	7	316007	319345	645302	LOC645302	gain			LOC645302
701188	7	503427	525566	5154	PDGFA	gain			PDGFA
701228	7	555913	718659	5575	PRKAR1B	gain			PRKAR1B
701267	7	732864	792638	54919	FLJ20397	gain			FLJ20397
701312	7	838664	881065	23353	UNC84A	gain			UNC84A
701326	7	850073	853161	642360	LOC642360	gain			LOC642360
701415	7	882717	902597	51608	C7orf20	gain			C7orf20
701530	7	904066	960792	11033	CENTA1	gain			CENTA1
701594	7	972245	981711	90639	LOC90639	gain			LOC90639
701615	7	989361	995802	54905	CYP2W1	gain			CYP2W1
701653	7	1003168	1162766	84310	MGC11257	gain			MGC11257
701674	7	1063667	1065423	115330	GPR146	gain			GPR146
701704	7	1093038	1099977	2852	GPR30	gain			GPR30
701746	7	1159070	1166324	90637	ZFAND2A	gain			ZFAND2A
701780	7	1239180	1247847	340260	LOC340260	gain			LOC340260
701818	7	1440528	1465635	79778	MICAL-L2	gain			MICAL-L2
701885	7	1476442	1510490	26173	INT1	gain			INT1
702126	7	1536894	1547436	7975	MAFK	gain			MAFK
702144	7	1549976	1562273	202915	MGC9712	gain			MGC9712
702247	7	1573494	1576155	84262	MGC10911	gain			MGC10911
702290	7	1620632	1622854	260341	LOC260341	gain			LOC260341
702332	7	1698972	1700487	401296	LOC401296	gain			LOC401296
702348	7	1750489	1755645	392617	LOC392617	gain			LOC392617
702367	7	1821954	2239109	8379	MAD1L1	gain			MAD1L1
702539	7	2240452	2248359	29960	FTSJ2	gain			FTSJ2
702564	7	2248383	2257306	4521	NUDT1	gain			NUDT1
702678	7	2261164	2320625	29886	SNX8	gain			SNX8
702820	7	2361027	2386906	8662	EIF3S9	gain			EIF3S9
702864	7	2388143	2398436	645357	LOC645357	gain			LOC645357
702881	7	2400008	2401077	402634	LOC402634	gain			LOC402634
702892	7	2438722	2440765	55501	CHST12	gain			CHST12
702906	7	2447225	2452841	645372	LOC645372	gain			LOC645372
702940	7	2481298	2510916	442654	LOC442654	gain			LOC442654
702960	7	2524023	2534589	3955	LFNG	gain			LFNG
702990	7	2544037	2561672	221927	C7orf27	gain			C7orf27
703033	7	2565158	2617066	23288	IQCE	gain			IQCE
703114	7	2638129	2670962	80727	TTYH3	gain			TTYH3
703172	7	2685689	2721595	155185	AMZ1	gain			AMZ1
703205	7	2734265	2850485	2768	GNA12	gain			GNA12
703208	7	2734271	2737432	653133	LOC653133	gain			LOC653133
703267	7	2912308	3050004	84433	CARD11	gain			CARD11
703319	7	2953845	3095633	653623	LOC653623	gain			LOC653623
703378	7	3147083	3164724	389457	LOC389457	gain			LOC389457
703401	7	3307606	4271760	221935	SDK1	gain			SDK1
703549	7	4591306	4596943	64006	ERVK6	gain			ERVK6
703556	7	4649920	4768691	642782	LOC642782	gain			LOC642782
703623	7	4781790	4797919	9907	KIAA0415	gain			KIAA0415
703794	7	4800811	4889811	55698	FLJ10324	gain			FLJ10324
703854	7	4863895	4868151	56903	PAPOLB	gain			PAPOLB
703963	7	4912155	4965370	221938	MMD2	gain			MMD2
703994	7	4980179	5004864	645672	LOC645672	gain			LOC645672
704018	7	4999781	5004864	442500	LOC442500	gain			LOC442500
704032	7	5052079	5073323	57786	RBAK	gain			RBAK
704062	7	5078258	5079380	389458	LOC389458	gain			LOC389458
704075	7	5123246	5124244	402246	OR10AH1P	gain			OR10AH1P
704082	7	5127396	5128174	645700	LOC645700	gain			LOC645700
704090	7	5132993	5134005	645703	LOC645703	gain			LOC645703
704123	7	5196361	5240012	26100	WIPI2	gain			WIPI2
704295	7	5289101	5310216	222962	SLC29A4	gain			SLC29A4
704358	7	5312953	5418299	84629	KIAA1856	gain			KIAA1856
704447	7	5426140	5428044	441193	LOC441193	gain			LOC441193
704455	7	5437492	5519908	80028	FBXL18	gain			FBXL18
704509	7	5533312	5536747	60	ACTB	gain			ACTB
704528	7	5598980	5612812	6624	FSCN1	gain			FSCN1
704567	7	5626204	5787818	54476	TRIAD3	gain			TRIAD3
704730	7	5829273	5860567	401303	FLJ38969	gain			FLJ38969
704753	7	5853129	5853913	442501	LOC442501	gain			LOC442501
704770	7	5887047	5892515	653668	LOC653668	gain			LOC653668
704786	7	5904867	5932131	51622	C7orf28A	gain			C7orf28A
704812	7	5932303	5976840	222967	LOC222967	gain			LOC222967
704862	7	5979396	6015232	5395	PMS2	gain			PMS2
704934	7	6015408	6029991	7965	JTV1	gain			JTV1
704953	7	6029988	6065302	27102	EIF2AK1	gain			EIF2AK1
705068	7	6111082	6167716	84132	USP42	gain			USP42
705143	7	6167935	6278767	9265	PSCD3	gain			PSCD3
705288	7	6335585	6355115	84792	MGC12966	gain			MGC12966
705302	7	6380651	6410123	5879	RAC1	gain			RAC1
705332	7	6415285	6454110	221955	LOC221955	gain			LOC221955
705371	7	6468795	6490225	11014	KDELR2	gain			KDELR2
705409	7	6503930	6557592	392862	LOC392862	gain			LOC392862
705498	7	6584664	6595505	55146	ZDHHC4	gain			ZDHHC4
705521	7	6596440	6614880	79034	C7orf26	gain			C7orf26
705616	7	6696844	6713094	7559	ZNF12	gain			ZNF12
705632	7	6711408	6713230	645854	LOC645854	gain			LOC645854
705640	7	6730634	6736734	645861	LOC645861	gain			LOC645861
705642	7	6741461	6757757	441194	PMS2CL	gain			PMS2CL
705671	7	6805097	6832386	221960	C7orf28B	gain			C7orf28B
706086	7	7974948	8093498	113263	GLCCI1	gain			GLCCI1
706116	7	8119464	8268682	3382	ICA1	gain			ICA1
706263	7	8440110	8759115	30010	NXPH1	gain			NXPH1
706284	7	9732395	9743513	340268	LOC340268	gain			LOC340268
706296	7	9967182	9987963	646033	LOC646033	gain			LOC646033
766266	8	13468723	13470167	157773	C8orf48	loss			C8orf48
766271	8	13991744	14456806	137868	SGCZ	loss			SGCZ
766357	8	15442101	15666366	7991	TUSC3	loss			TUSC3
766385	8	15707881	15709183	137012	LOC137012	loss			LOC137012
766395	8	15844948	15845412	646433	LOC646433	loss			LOC646433
766420	8	16009761	16094595	4481	MSR1	loss			MSR1
766519	8	16177578	16178181	646440	LOC646440	loss			LOC646440
766526	8	16276499	16276966	346711	MRPL49P2	loss			MRPL49P2
766538	8	16369650	16474232	646444	LOC646444	loss			LOC646444
766747	8	16894705	16904045	26281	FGF20	loss			FGF20
766762	8	16929119	17024518	286097	EFHA2	loss			EFHA2
770029	8	27149731	27171820	81551	STMN4	gain			STMN4
770056	8	27198321	27224751	23087	TRIM35	gain			TRIM35
770077	8	27224916	27372820	2185	PTK2B	gain			PTK2B
770245	8	27374182	27392675	1135	CHRNA2	gain			CHRNA2
770259	8	27404562	27458403	2053	EPHX2	gain			EPHX2
770282	8	27491045	27491151	2989	GULOP	gain			GULOP
770284	8	27510368	27528244	1191	CLU	gain			CLU
770324	8	27547496	27590205	51435	SCARA3	gain			SCARA3
770358	8	27610549	27616636	646843	LOC646843	gain			LOC646843
770366	8	27646752	27686089	55246	CCDC25	gain			CCDC25
770395	8	27687977	27718344	157570	ESCO2	gain			ESCO2
770416	8	27723057	27751268	55872	PBK	gain			PBK
770430	8	27783655	27906117	286133	SCARA5	gain			SCARA5
770466	8	27936753	27988919	389643	HMFN0672	gain			HMFN0672
770510	8	28006645	28104585	55140	ELP3	gain			ELP3
770550	8	28211773	28214002	389644	LOC389644	gain			LOC389644
770552	8	28230568	28256786	5368	PNOC	gain			PNOC
770560	8	28259021	28299896	55893	ZNF395	gain			ZNF395
770574	8	28341848	28403703	157574	FBXO16	gain			FBXO16
770587	8	28407692	28477901	7976	FZD3	gain			FZD3
770601	8	28607906	28629569	653787	LOC653787	gain			LOC653787
770607	8	28615072	28667121	2137	EXTL3	gain			EXTL3
770621	8	28681099	28803398	55756	RC74	gain			RC74
770642	8	28804144	28965351	79618	FLJ21616	gain			FLJ21616
770688	8	28980715	29176560	23303	KIF13B	gain			KIF13B
770758	8	29249530	29264104	1846	DUSP4	gain			DUSP4
770844	8	29545526	29546103	646909	LOC646909	gain			LOC646909
773089	8	39720411	39814936	2515	ADAM2	loss			ADAM2
785782	8	121619226	121893910	6641	SNTB1	gain			SNTB1
785920	8	122694719	122722811	3037	HAS2	gain			HAS2
785929	8	123172890	123173022	347704	MRPS36P3	gain			MRPS36P3
785944	8	123863082	124055936	22882	ZHX2	gain			ZHX2
786974	8	131861729	132123854	114	ADCY8	gain			ADCY8
787250	8	134318596	134378680	10397	NDRG1	gain			NDRG1
788894	8	141610446	141714827	27161	EIF2C2	gain			EIF2C2
789721	8	143291348	143482444	203062	TSNARE1	gain			TSNARE1
789739	8	143542379	143623370	575	BAI1	gain			BAI1
789773	8	143689412	143692835	23237	ARC	gain			ARC
789780	8	143740950	143744929	8629	JRK	gain			JRK
789785	8	143758915	143761107	8000	PSCA	gain			PSCA
789792	8	143778533	143782613	54742	LY6K	gain			LY6K
789799	8	143805690	143815347	51337	C8orf55	gain			C8orf55
789805	8	143819364	143820831	57152	SLURP1	gain			SLURP1
789812	8	143828630	143830954	137797	LYPD2	gain			LYPD2
789819	8	143842758	143856642	66004	LYNX1	gain			LYNX1
789855	8	143863300	143865010	8581	LY6D	gain			LY6D
789862	8	143913219	143925264	2765	GML	gain			GML
789870	8	143928130	143937215	646338	LOC646338	gain			LOC646338
789872	8	143950775	143958238	1584	CYP11B1	gain			CYP11B1
789896	8	143988977	143996261	1585	CYP11B2	gain			CYP11B2
789909	8	144171300	144175199	4061	LY6E	gain			LY6E
789917	8	144192054	144207095	286122	C8orf31	gain			C8orf31
789927	8	144223954	144226153	642276	LOC642276	gain			LOC642276
789932	8	144226394	144226660	642295	LOC642295	gain			LOC642295
789935	8	144241549	144242955	10639	HHCM	gain			HHCM
789937	8	144310706	144313116	4062	LY6H	gain			LY6H
789945	8	144366443	144370418	338328	LOC338328	gain			LOC338328
789953	8	144400484	144416250	286128	ZFP41	gain			ZFP41
789960	8	144420982	144430476	2738	GLI4	gain			GLI4
789968	8	144431275	144445038	642405	LOC642405	gain			LOC642405
789973	8	144444971	144451539	79943	ZNF696	gain			ZNF696
789980	8	144462901	144488425	116447	TOP1MT	gain			TOP1MT
789998	8	144520176	144522093	78998	C8orf51	gain			C8orf51
790003	8	144522533	144535964	114822	RHPN1	gain			RHPN1
790020	8	144582658	144583719	389692	MAFA	gain			MAFA
790022	8	144590975	144694746	23144	ZC3H3	gain			ZC3H3
790038	8	144712103	144716372	79792	GSDMDC1	gain			GSDMDC1
790048	8	144720552	144726278	642475	LOC642475	gain			LOC642475
790066	8	144728098	144731636	93100	NAPRT1	gain			NAPRT1
790081	8	144733041	144750726	1936	EEF1D	gain			EEF1D
790105	8	144751364	144753627	84948	TIGD5	gain			TIGD5
790109	8	144757532	144762887	65263	PYCRL	gain			PYCRL
790119	8	144765933	144770036	7264	TSTA3	gain			TSTA3
790133	8	144802973	144809731	9831	ZNF623	gain			ZNF623
790139	8	144838650	144849515	286075	ZNF707	gain			ZNF707
790150	8	144851273	144852571	286076	LOC286076	gain			LOC286076
790156	8	144870498	144876616	225689	MAPK15	gain			MAPK15
790172	8	144878092	144882798	286077	FLJ46072	gain			FLJ46072
790178	8	144912680	144914665	642564	LOC642564	gain			LOC642564
790183	8	144925288	144944766	642574	LOC642574	gain			LOC642574
790195	8	144945083	144969532	23513	SCRIB	gain			SCRIB
790275	8	144970535	144983525	22827	SIAHBP1	gain			SIAHBP1
790305	8	144987904	144996188	340371	NRBP2	gain			NRBP2
790326	8	145011999	145024614	642584	LOC642584	gain			LOC642584
790332	8	145061309	145121531	5339	PLEC1	gain			PLEC1
790612	8	145123316	145132583	84875	PARP10	gain			PARP10
790627	8	145136214	145139571	2907	GRINA	gain			GRINA
790648	8	145158595	145174003	375686	SPATC1	gain			SPATC1
790657	8	145176011	145178095	392275	LOC392275	gain			LOC392275
790665	8	145178164	145186923	26873	OPLAH	gain			OPLAH
790694	8	145187678	145190825	642602	LOC642602	gain			LOC642602
790698	8	145205510	145207539	54512	EXOSC4	gain			EXOSC4
790705	8	145209527	145213102	8733	GPAA1	gain			GPAA1
790721	8	145221987	145224416	1537	CYC1	gain			CYC1
790732	8	145225529	145231081	81858	SHARPIN	gain			SHARPIN
790745	8	145231306	145234503	84232	MAF1	gain			MAF1
790757	8	145234617	145243274	340390	KIAA1875	gain			KIAA1875
790771	8	145238276	145239749	642628	LOC642628	gain			LOC642628
790792	8	145264660	145267607	51236	C8orf30A	gain			C8orf30A
790802	8	145267755	145271586	642638	LOC642638	gain			LOC642638
790804	8	145275707	145388825	377711	KIAA1833	gain			KIAA1833
790960	8	145388942	145392976	653119	LOC653119	gain			LOC653119
790977	8	145393447	145395368	642658	LOC642658	gain			LOC642658
790983	8	145408694	145411759	653154	LOC653154	gain			LOC653154
791004	8	145411783	145415614	642664	LOC642664	gain			LOC642664
791006	8	145415170	145442429	642673	LOC642673	gain			LOC642673
791012	8	145433882	145456698	642859	LOC642859	gain			LOC642859
791130	8	145456864	145485928	23246	BOP1	gain			BOP1
791146	8	145461353	145463274	642876	LOC642876	gain			LOC642876
791156	8	145486088	145509188	3297	HSF1	gain			HSF1
791173	8	145510766	145521350	8694	DGAT1	gain			DGAT1
791194	8	145525262	145530751	83482	SCRT1	gain			SCRT1
791200	8	145547700	145549376	340393	C8ORFK29	gain			C8ORFK29
791207	8	145549899	145552940	26233	FBXL6	gain			FBXL6
791232	8	145553033	145555753	79581	GPR172A	gain			GPR172A
791241	8	145568539	145589265	203054	ADCK5	gain			ADCK5
791260	8	145589254	145605541	29894	CPSF1	gain			CPSF1
791302	8	145608606	145613081	55630	SLC39A4	gain			SLC39A4
791332	8	145619808	145624735	51160	VPS28	gain			VPS28
791358	8	145624984	145640589	4796	NFKBIL2	gain			NFKBIL2
791388	8	145660016	145661657	50626	CYHR1	gain			CYHR1
791395	8	145662546	145670307	90990	KIFC2	gain			KIFC2
791416	8	145670306	145672526	8928	FOXH1	gain			FOXH1
791423	8	145692917	145698312	84988	PPP1R16A	gain			PPP1R16A
791437	8	145700231	145703357	2875	GPT	gain			GPT
791452	8	145705360	145707397	113655	MFSD3	gain			MFSD3
791461	8	145707622	145713976	9401	RECQL4	gain			RECQL4
791484	8	145714199	145721365	9684	LRRC14	gain			LRRC14
791492	8	145718577	145721229	441381	LRRC24	gain			LRRC24
791500	8	145722411	145725266	414919	MGC70857	gain			MGC70857
791507	8	145725371	145809699	80728	KIAA1688	gain			KIAA1688
791534	8	145969309	145981498	80778	ZNF34	gain			ZNF34
791542	8	145985958	145988609	6132	RPL8	gain			RPL8
791561	8	145995065	146006265	340385	ZNF517	gain			ZNF517
791571	8	146023558	146024403	642867	LOC642867	gain			LOC642867
791574	8	146023807	146039409	7553	ZNF7	gain			ZNF7
791582	8	146034169	146049203	28991	COMMD5	gain			COMMD5
791591	8	146047693	146049267	642872	LOC642872	gain			LOC642872
792590	9	263048	455255	81704	DOCK8	loss			DOCK8
792688	9	467739	493664	645577	LOC645577	loss			LOC645577
792690	9	493035	514190	645586	LOC645586	loss			LOC645586
792694	9	494703	736103	23189	ANKRD15	loss			ANKRD15
792732	9	696918	697998	642350	LOC642350	loss			LOC642350
792766	9	831690	959090	1761	DMRT1	loss			DMRT1
792791	9	966964	981732	58524	DMRT3	loss			DMRT3
792808	9	1041614	1047552	10655	DMRT2	loss			DMRT2
792860	9	2005342	2183624	6595	SMARCA2	loss			SMARCA2
792971	9	2396409	2396819	645766	LOC645766	loss			LOC645766
793017	9	2611793	2644485	7436	VLDLR	loss			VLDLR
793067	9	2707526	2719757	169522	KCNV2	loss			KCNV2
793115	9	2794152	2828507	9933	KIAA0020	loss			KIAA0020
793157	9	2865442	2866426	392281	LOC392281	loss			LOC392281
793159	9	2890261	2890841	138234	LOC138234	loss			LOC138234
793188	9	3214645	3515983	5991	RFX3	loss			RFX3
793255	9	3814134	3817019	645849	LOC645849	loss			LOC645849
793261	9	3817676	4142183	169792	GLIS3	loss			GLIS3
793287	9	4264567	4289947	645856	LOC645856	loss			LOC645856
793298	9	4480444	4577469	6505	SLC1A1	loss			SLC1A1
793340	9	4578821	4656423	55064	C9orf68	loss			C9orf68
793383	9	4652298	4655262	403313	PPAPDC2	loss			PPAPDC2
793390	9	4657228	4696594	55664	CDC37L1	loss			CDC37L1
793404	9	4701158	4731227	50808	AK3	loss			AK3
793425	9	4771465	4772077	392282	LOC392282	loss			LOC392282
793428	9	4782937	4851061	10171	RCL1	loss			RCL1
793456	9	4975245	5117995	3717	JAK2	loss			JAK2
793480	9	5030971	5033306	642611	LOC642611	loss			LOC642611
793513	9	5103552	5104809	3499	IGHEP2	loss			IGHEP2
793521	9	5153863	5175618	11172	INSL6	loss			INSL6
793533	9	5221419	5223967	3641	INSL4	loss			INSL4
793563	9	5289868	5294580	6019	RLN2	loss			RLN2
793573	9	5301445	5301802	645930	LOC645930	loss			LOC645930
793575	9	5324969	5329873	6013	RLN1	loss			RLN1
793581	9	5347971	5427860	55848	C9orf46	loss			C9orf46
793609	9	5440559	5458477	29126	CD274	loss			CD274
793628	9	5500570	5560398	80380	PDCD1LG2	loss			PDCD1LG2
793644	9	5646654	5764309	57589	KIAA1432	loss			KIAA1432
793716	9	5774572	5823081	79956	KIAA1815	loss			KIAA1815
793746	9	5846340	5879489	645952	LOC645952	loss			LOC645952
793755	9	5880909	5899822	2315	MLANA	loss			MLANA
793765	9	5909022	5944096	158358	KIAA2026	loss			KIAA2026
793782	9	5997191	5997787	441385	LOC441385	loss			LOC441385
793784	9	6001019	6005618	26953	RANBP6	loss			RANBP6
793802	9	6231678	6247982	90865	C9orf26	loss			C9orf26
793824	9	6266494	6272309	645969	LOC645969	loss			LOC645969
793830	9	6318375	6321900	89882	TPD52L3	loss			TPD52L3
793858	9	6403151	6497051	115426	UHRF2	loss			UHRF2
793903	9	6457602	6460369	29044	C9orf38	loss			C9orf38
793948	9	6522467	6635650	2731	GLDC	loss			GLDC
794009	9	6738556	6739008	414153	SNRPEL1	loss			SNRPEL1
794015	9	6748083	7165647	23081	JMJD2C	loss			JMJD2C
794082	9	7466936	7471735	158345	LOC158345	loss			LOC158345
794104	9	7572679	7588588	392285	LOC392285	loss			LOC392285
794116	9	7780551	7781024	646041	LOC646041	loss			LOC646041
794118	9	7786490	7789799	90871	C9orf123	loss			C9orf123
794165	9	8307268	9008735	5789	PTPRD	loss			PTPRD
794430	9	9080873	9081323	441386	RPS26P3	loss			RPS26P3
794434	9	9432060	9432294	6031	RN7SLP2	loss			RN7SLP2
794438	9	10819629	10820308	646087	LOC646087	loss			LOC646087
794455	9	10954049	10956768	646101	LOC646101	loss			LOC646101
794460	9	10956833	10957440	646105	LOC646105	loss			LOC646105
794465	9	11001818	11002111	646111	LOC646111	loss			LOC646111
794467	9	11002489	11003125	646114	LOC646114	loss			LOC646114
794478	9	12088666	12149139	646133	LOC646133	loss			LOC646133
794488	9	12160097	12160360	646138	LOC646138	loss			LOC646138
794502	9	12683449	12700258	7306	TYRP1	gain			TYRP1
794522	9	12765012	12813059	286343	C9orf150	gain			C9orf150
794528	9	12820119	12821142	646153	LOC646153	gain			LOC646153
794532	9	12962548	12963505	7002	TDPX2	gain			TDPX2
794562	9	13096572	13240357	8777	MPDZ	gain			MPDZ
794636	9	13312922	13313454	646181	LOC646181	gain			LOC646181
794644	9	13396385	13421400	401492	FLJ41200	gain			FLJ41200
794657	9	13728798	13729109	646206	LOC646206	gain			LOC646206
794660	9	13729266	13729559	646211	LOC646211	gain			LOC646211
794673	9	14058931	14059416	138864	LOC138864	gain			LOC138864
794676	9	14077366	14303719	4781	NFIB	gain			NFIB
794705	9	14607028	14683474	340481	ZDHHC21	loss			ZDHHC21
794741	9	14709731	14712715	9350	CER1	loss			CER1
794748	9	14727154	14900993	158326	FREM1	loss			FREM1
794808	9	14910764	14912428	158222	LDHAL4	loss			LDHAL4
794812	9	14987093	15009718	389705	LOC389705	loss			LOC389705
794816	9	15044990	15046626	353329	PSIP1P	loss			PSIP1P
794839	9	15161561	15297244	158219	C9orf52	loss			C9orf52
794868	9	15351324	15352137	286348	LOC286348	loss			LOC286348
794902	9	15412867	15452458	6619	SNAPC3	loss			SNAPC3
794931	9	15454064	15500982	11168	PSIP1	loss			PSIP1
794978	9	15516973	15517884	2504	FTHL12	loss			FTHL12
794985	9	15542706	15543482	646305	LOC646305	loss			LOC646305
795057	9	16406402	16717995	54796	BNC2	loss			BNC2
795067	9	16515996	16517725	158295	MGC24103	loss			MGC24103
795088	9	17252114	17493921	54875	C9orf39	loss			C9orf39
795161	9	17823642	17847978	646428	LOC646428	loss			LOC646428
795181	9	18464167	18713262	92949	ADAMTSL1	loss			ADAMTSL1
795270	9	18816136	18900292	206938	C9orf94	loss			C9orf94
795291	9	18917893	19023184	158297	C9orf138	loss			C9orf138
795322	9	19016885	19018189	5703	PSMC3P	loss			PSMC3P
795331	9	19039372	19041023	10670	RRAGA	loss			RRAGA
795340	9	19043141	19092902	54801	FAM29A	loss			FAM29A
795369	9	19105759	19117573	123	ADFP	loss			ADFP
795383	9	19190346	19191044	253482	LOC253482	loss			LOC253482
795411	9	19288066	19362856	55667	C9orf55	loss			C9orf55
795462	9	19366254	19370235	6194	RPS6	loss			RPS6
795480	9	19398925	19442500	340485	ASAH3L	loss			ASAH3L
795500	9	19450924	19485234	392288	LOC392288	loss			LOC392288
795514	9	19505978	19776926	25769	SLC24A2	loss			SLC24A2
795539	9	19885551	19919326	646505	LOC646505	loss			LOC646505
795556	9	20321444	20322275	64939	SMNP	loss			SMNP
795558	9	20334968	20612450	4300	MLLT3	loss			MLLT3
795584	9	20648309	20985954	54914	KIAA1797	loss			KIAA1797
795696	9	20993620	21021635	401494	PTPLAD2	loss			PTPLAD2
795715	9	21035487	21049322	646525	LOC646525	loss			LOC646525
795722	9	21067104	21067943	3456	IFNB1	loss			IFNB1
795744	9	21130631	21132144	3467	IFNW1	loss			IFNW1
795768	9	21155636	21156619	3452	IFNA21	loss			IFNA21
795780	9	21168588	21169187	392289	LOC392289	loss			LOC392289
795782	9	21176693	21177670	3441	IFNA4	loss			IFNA4
795792	9	21191468	21192204	3444	IFNA7	loss			IFNA7
795797	9	21196180	21197142	3446	IFNA10	loss			IFNA10
795800	9	21196451	21197275	360001	G13P1	loss			G13P1
795804	9	21197668	21199778	392291	LOC392291	loss			LOC392291
795806	9	21206372	21207310	3449	IFNA16	loss			IFNA16
795813	9	21217242	21218221	3451	IFNA17	loss			IFNA17
795818	9	21218743	21221852	392292	LOC392292	loss			LOC392292
795820	9	21229001	21229990	3448	IFNA14	loss			IFNA14
795828	9	21268049	21268618	3453	IFNAP22	loss			IFNAP22
795839	9	21294686	21295255	3442	IFNA5	loss			IFNA5
795846	9	21321020	21325371	55958	KLHL9	loss			KLHL9
795857	9	21340317	21340886	3443	IFNA6	loss			IFNA6
795868	9	21357423	21358075	3447	IFNA13	loss			IFNA13
795873	9	21374254	21375396	3440	IFNA2	loss			IFNA2
795883	9	21393244	21393553	158011	IFNWP12	loss			IFNWP12
795887	9	21399133	21400174	3445	IFNA8	loss			IFNA8
795892	9	21406504	21411142	646581	LOC646581	loss			LOC646581
795899	9	21430440	21431315	3439	IFNA1	loss			IFNA1
795904	9	21445438	21446067	3474	IFNWP19	loss			IFNWP19
795906	9	21470838	21472312	338376	IFNE1	loss			IFNE1
795913	9	21684998	21792352	402359	LOC402359	loss			LOC402359
795923	9	21792635	21855970	4507	MTAP	loss			MTAP
795974	9	21957144	21957747	51198	C9orf53	loss			C9orf53
795979	9	21957751	21984490	1029	CDKN2A	loss			CDKN2A
795998	9	21992902	21999312	1030	CDKN2B	loss			CDKN2B
796013	9	22325299	22353764	646605	LOC646605	loss			LOC646605
796023	9	22436840	22442472	63951	DMRTA1	loss			DMRTA1
796036	9	22636205	22814206	441389	FLJ35282	loss			FLJ35282
796049	9	22724319	22738236	646609	LOC646609	loss			LOC646609
796058	9	22806621	22811769	646611	LOC646611	loss			LOC646611
796072	9	23671895	23672796	402360	LOC402360	loss			LOC402360
796074	9	23681984	23816297	1993	ELAVL2	loss			ELAVL2
796095	9	24533227	24536004	646636	LOC646636	loss			LOC646636
796104	9	24958280	24967373	646646	LOC646646	loss			LOC646646
796114	9	25666967	25668848	286319	TUSC1	loss			TUSC1
796130	9	26056673	26108406	441390	FLJ16323	loss			FLJ16323
796151	9	26830683	26882725	79886	C9orf82	loss			C9orf82
796199	9	26894518	26937138	9373	PLAA	loss			PLAA
796470	9	27536544	27563842	203228	C9orf72	loss			C9orf72
796493	9	27598228	27630811	392298	LOC392298	loss			LOC392298
796500	9	27938528	28709303	158038	LRRN6C	loss			LRRN6C
796513	9	28137984	28139207	646700	LOC646700	loss			LOC646700
796515	9	28139897	28140838	653777	LOC653777	loss			LOC653777
796751	9	32773497	32777397	401498	LOC401498	loss			LOC401498
796820	9	32935994	32937220	392302	ASSP12	loss			ASSP12
796822	9	32944495	32948862	646803	LOC646803	loss			LOC646803
796837	9	32962608	32991626	54840	APTX	loss			APTX
798659	9	35152059	35395332	10497	UNC13B	gain			UNC13B
798755	9	35396786	35441112	158381	LOC158381	gain			LOC158381
798755	9	35396786	35441112	158381	LOC158381	loss			LOC646932
798776	9	35479536	35480664	646932	LOC646932	gain			RUSC2
798776	9	35479536	35480664	646932	LOC646932	loss
798782	9	35480124	35551889	9853	RUSC2	gain
798782	9	35480124	35551889	9853	RUSC2	loss

## Sheet: TF
TF	GENE	ENCODE	transfac	sum
CTCF	MYC	1	1	2
NR3C1	MT2A	1	1	2
USF1	APEX1	1	1	2
USF1	HOXB7	1	1	2
USF1	CTSD	1	1	2
USF1	IGF2R	1	1	2
USF1	HMOX1	1	1	2
USF1	FMR1	1	1	2
USF1	CCNB1	1	1	2
USF1	CEBPA	1	1	2
USF1	S100A6	1	1	2
USF1	TGFB2	1	1	2
USF1	CTSB	1	1	2
USF1	MC1R	1	1	2
USF1	ISG20	1	1	2
USF1	PTPN6	1	1	2
USF1	APP	1	1	2
USF1	DUSP1	1	1	2
USF1	TGFB1	1	1	2
USF1	FASN	1	1	2
USF1	ACACA	1	1	2
USF1	CEACAM6	1	1	2
USF1	SP3	1	1	2
USF1	ABCA1	1	1	2
USF1	HOXB4	1	1	2
USF1	SLC19A1	1	1	2
USF1	CEACAM1	1	1	2
USF1	APOE	1	1	2
USF1	TYR	1	1	2
USF1	ADRA2B	1	1	2
USF1	PIGR	1	1	2
USF1	APOC3	1	1	2
USF1	CYP1A1	1	1	2
USF1	LIPC	1	1	2
USF1	CCND2	1	1	2
USF1	TP53	1	1	2
USF1	STRA13	1	1	2
USF1	MYH9	1	1	2
USF1	THBS1	1	1	2
USF1	B2M	1	1	2
ESR1	WISP2	1	1	2
ESR1	CYP1B1	1	1	2
ESR1	CCND1	1	1	2
ESR1	FBLN1	1	1	2
ESR1	HSPB1	1	1	2
ESR1	APOA1	1	1	2
FOXA1	MSH2	1	1	2
FOXA1	PROC	1	1	2
FOXA1	IGFBP1	1	1	2
EGR1	BAX	1	1	2
EGR1	CDK5	1	1	2
EGR1	PTEN	1	1	2
EGR1	CRABP2	1	1	2
EGR1	TGFB1	1	1	2
EGR1	BCL2	1	1	2
EGR1	CTNNB1	1	1	2
EGR1	TP73	1	1	2
EGR1	CEBPB	1	1	2
EGR1	ALOX5	1	1	2
EGR1	CD19	1	1	2
EGR1	SLC1A4	1	1	2
EGR1	CAT	1	1	2
EGR1	TIMP1	1	1	2
EGR1	FGFR3	1	1	2
EGR1	FASN	1	1	2
EGR1	VEGFB	1	1	2
EGR1	RELA	1	1	2
EGR1	DUSP4	1	1	2
EGR1	CCND1	1	1	2
EGR1	LTB	1	1	2
EGR1	THBS1	1	1	2
EGR1	PDGFC	1	1	2
EGR1	ANGPTL4	1	1	2
EGR1	WT1	1	1	2
EGR1	LHB	1	1	2
EGR1	IGF2	1	1	2
EGR1	FGF2	1	1	2
EGR1	F3	1	1	2
EGR1	PTGES	1	1	2
EGR1	TFPI2	1	1	2
EGR1	TGFBR2	1	1	2
ETS1	TFRC	1	1	2
ETS1	EGR1	1	1	2
ETS1	GABPA	1	1	2
ETS1	MDM2	1	1	2
ETS1	NME1	1	1	2
ETS1	CDKN1A	1	1	2
ETS1	IER5	1	1	2
ETS1	TP53	1	1	2
ETS1	SLC19A1	1	1	2
ETS1	MYC	1	1	2
ETS1	FOSL1	1	1	2
ETS1	FOS	1	1	2
ETS1	PPP2R4	1	1	2
ETS1	TNFRSF10A	1	1	2
ETS1	ANPEP	1	1	2
ETS1	TBXAS1	1	1	2
ETS1	TNNC1	1	1	2
ETS1	CDC37	1	1	2
POU2F2	HIST2H2BE	1	1	2
POU2F2	MYC	1	1	2
POU2F2	LYN	1	1	2
POU2F2	SPI1	1	1	2
POU2F2	CD79A	1	1	2
POU2F2	POU2AF1	1	1	2
POU2F2	GTF2B	1	1	2
POU2F2	CD22	1	1	2
POU2F2	ITGAX	1	1	2
POU2F2	NOL3	1	1	2
EP300	CCND1	1	1	2
PAX5	CD19	1	1	2
PAX5	EGR1	1	1	2
PAX5	TP53	1	1	2
SPI1	NCF4	1	1	2
SPI1	CD53	1	1	2
SPI1	NCF2	1	1	2
SPI1	TYROBP	1	1	2
SPI1	LSP1	1	1	2
SPI1	CD68	1	1	2
SPI1	B2M	1	1	2
SPI1	BTK	1	1	2
SPI1	MNDA	1	1	2
SPI1	ICAM1	1	1	2
SPI1	ITGAM	1	1	2
SPI1	ABCB4	1	1	2
SPI1	ITGB2	1	1	2
SPI1	CLC	1	1	2
SPI1	FLI1	1	1	2
SPI1	CD22	1	1	2
SPI1	TBXAS1	1	1	2
SPI1	CD58	1	1	2
SPI1	CYBB	1	1	2
SPI1	IL1RN	1	1	2
SPI1	CD33	1	1	2
SPI1	WAS	1	1	2
SPI1	PRTN3	1	1	2
SPI1	SPI1	1	1	2
SPI1	ITGA2B	1	1	2
SPI1	TFEC	1	1	2
SPI1	SERPINB1	1	1	2
SPI1	ITGB1	1	1	2
SPI1	ACP5	1	1	2
SPI1	HES1	1	1	2
SPI1	DAB2	1	1	2
SPI1	SCARB1	1	1	2
RXRA	CDKN1A	1	1	2
RXRA	ACADM	1	1	2
RXRA	RARB	1	1	2
RXRA	RARG	1	1	2
RXRA	APOA1	1	1	2
SP1	JUP	1	1	2
SP1	UNG	1	1	2
SP1	ADD1	1	1	2
SP1	CAT	1	1	2
SP1	CCL3	1	1	2
SP1	INSR	1	1	2
SP1	HSPA8	1	1	2
SP1	FASN	1	1	2
SP1	CDKN2D	1	1	2
SP1	JUND	1	1	2
SP1	DDX5	1	1	2
SP1	IGF1R	1	1	2
SP1	DDIT4	1	1	2
SP1	HMBS	1	1	2
SP1	ALDOA	1	1	2
SP1	MAT2A	1	1	2
SP1	CCNB1	1	1	2
SP1	HIF1A	1	1	2
SP1	EGR1	1	1	2
SP1	CYP1A1	1	1	2
SP1	E2F1	1	1	2
SP1	NR3C1	1	1	2
SP1	ODC1	1	1	2
SP1	EXO1	1	1	2
SP1	LRP8	1	1	2
SP1	BRCA1	1	1	2
SP1	C8G	1	1	2
SP1	TGFB1	1	1	2
SP1	APEX1	1	1	2
SP1	RPL15	1	1	2
SP1	BUB1B	1	1	2
SP1	SLC1A4	1	1	2
SP1	RELA	1	1	2
SP1	DKC1	1	1	2
SP1	NUP210	1	1	2
SP1	MYBL1	1	1	2
SP1	CCND2	1	1	2
SP1	CPS1	1	1	2
SP1	MYBL2	1	1	2
SP1	VIM	1	1	2
SP1	IFNGR1	1	1	2
SP1	FOSL1	1	1	2
SP1	SPN	1	1	2
SP1	TIMP1	1	1	2
SP1	MYC	1	1	2
SP1	SCARB1	1	1	2
SP1	TAF7	1	1	2
SP1	NQO2	1	1	2
SP1	NOL3	1	1	2
SP1	POLG2	1	1	2
SP1	HSPB1	1	1	2
SP1	COL18A1	1	1	2
SP1	KRT18	1	1	2
SP1	CTGF	1	1	2
SP1	LDHB	1	1	2
SP1	ITGB1	1	1	2
SP1	KRT19	1	1	2
SP1	PCK1	1	1	2
SP1	SERPINA1	1	1	2
SP1	PGC	1	1	2
SP1	GPC3	1	1	2
SP1	IGFBP1	1	1	2
SP1	CD99	1	1	2
SP1	HMOX1	1	1	2
SP1	ALB	1	1	2
SP1	AGXT	1	1	2
SP1	CYP27A1	1	1	2
SP1	CD14	1	1	2
SP1	CDKN1A	1	1	2
SP1	ADH6	1	1	2
SP1	CYP17A1	1	1	2
SP1	LOX	1	1	2
SP1	EDNRB	1	1	2
SRF	EGR1	1	1	2
SRF	FOS	1	1	2
YY1	TP53	1	1	2
YY1	GYPC	1	1	2
YY1	FOS	1	1	2
YY1	ITGA2B	1	1	2
YY1	HMBS	1	1	2
YY1	HBG1	1	1	2
YY1	EPOR	1	1	2
FOXA2	APOB	1	1	2
FOXA2	F2	1	1	2
FOXA2	MSH2	1	1	2
FOXA2	PROC	1	1	2
FOXA2	IGFBP1	1	1	2
HNF4A	APOB	1	1	2
HNF4A	APOC3	1	1	2
HNF4A	SERPINA1	1	1	2
HNF4A	TF	1	1	2
E2F6	BECN1	1	1	2
FOSL1	MT2A	1	1	2
GATA2	EDN1	1	1	2
GATA2	EPOR	1	1	2
GATA3	CD8A	1	1	2
NFKB1	NFKBIA	1	1	2
NFKB1	ICAM1	1	1	2
NFKB1	B2M	1	1	2
NFKB1	MAP3K8	1	1	2
NFKB1	TP53	1	1	2
NFKB1	TRAF1	1	1	2
NFKB1	MMP9	1	1	2
NFKB1	CD86	1	1	2
NFKB1	CD79A	1	1	2
NFKB1	LTB	1	1	2
NFKB1	BCL10	1	1	2
NFKB1	BIRC2	1	1	2
NFKB1	LTA	1	1	2
NFKB1	OAS2	1	1	2
NFKB1	IL1RN	1	1	2
NFKB1	CCL5	1	1	2
NFKB1	MAPK14	1	1	2
NFKB1	CCL3	1	1	2
NFKB1	LYN	1	1	2
NFKB1	BCL2	1	1	2
NFKB1	CCND2	1	1	2
NFKB1	VAV1	1	1	2
NFKB1	DNAJA3	1	1	2
NFKB1	PDE7A	1	1	2
NFKB1	FASN	1	1	2
NFKB1	BCL2L1	1	1	2
NFKB1	NR3C1	1	1	2
NFKB1	VIM	1	1	2
NFKB1	MAT2A	1	1	2
NFKB1	VCAM1	1	1	2
NFKB1	CSRP1	1	1	2
NFKB1	TRADD	1	1	2
NFKB1	CCR7	1	1	2
NFKB1	CXCL10	1	1	2
NFKB1	GADD45A	1	1	2
NFKB1	GSTP1	1	1	2
NFKB1	RRM2B	1	1	2
NFKB1	PPP2R4	1	1	2
NFKB1	CD22	1	1	2
NFKB1	NQO1	1	1	2
NFKB1	CD80	1	1	2
NFKB1	TNFSF10	1	1	2
NFKB1	TNNC1	1	1	2
NFKB1	BRCA1	1	1	2
NFKB1	EDN1	1	1	2
NFKB1	MYC	1	1	2
NFKB1	TLR2	1	1	2
NFKB1	ADRA2B	1	1	2
NFKB1	DPYD	1	1	2
NFKB1	SDC4	1	1	2
NFKB1	PTAFR	1	1	2
NFKB1	FOS	1	1	2
FOS	MT2A	1	1	2
FOS	VIM	1	1	2
FOS	ALDOA	1	1	2
FOS	EDN1	1	1	2
FOS	MMP1	1	1	2
FOS	SERPINE1	1	1	2
FOS	TP53	1	1	2
FOS	MYC	1	1	2
FOS	TIMP1	1	1	2
FOS	HMBS	1	1	2
NFE2	HMBS	1	1	2
STAT1	BCL6	1	1	2
STAT1	ICAM1	1	1	2
STAT1	A2M	1	1	2
STAT1	CDKN1A	1	1	2
STAT1	CCL2	1	1	2
STAT1	IFITM1	1	1	2
STAT1	ISG15	1	1	2
STAT1	FOS	1	1	2
STAT1	IFI6	1	1	2
STAT3	FOS	1	1	2
STAT3	IL6	1	1	2
STAT3	CDKN1A	1	1	2
STAT3	MCL1	1	1	2
STAT3	TIMP1	1	1	2
STAT3	CCL2	1	1	2
STAT3	MYC	1	1	2
STAT3	PIM1	1	1	2
STAT3	CCND3	1	1	2
STAT3	NOL3	1	1	2
USF2	TOP3A	1	1	2
USF2	IGF2R	1	1	2
USF2	CTSD	1	1	2
USF2	HMOX1	1	1	2
USF2	PTPN6	1	1	2
USF2	HOXB4	1	1	2
USF2	DUSP1	1	1	2
USF2	CCNB1	1	1	2
USF2	TGFB1	1	1	2
USF2	FMR1	1	1	2
USF2	CTSB	1	1	2
USF2	ATP5A1	1	1	2
USF2	CXCR4	1	1	2
USF2	APP	1	1	2
USF2	CCND2	1	1	2
USF2	THBS1	1	1	2
USF2	CEBPA	1	1	2
USF2	CBS	1	1	2
USF2	APOE	1	1	2
USF2	DUSP12	1	1	2
USF2	B2M	1	1	2
USF2	ACACA	1	1	2
USF2	BRCA1	1	1	2
USF2	TGFB2	1	1	2
USF2	CEACAM6	1	1	2
USF2	PIGR	1	1	2
USF2	SLC1A3	1	1	2
USF2	LIPC	1	1	2
JUN	SLC3A2	1	1	2
JUN	VIM	1	1	2
JUN	MT2A	1	1	2
JUN	APOH	1	1	2
JUN	FN1	1	1	2
JUN	EDN1	1	1	2
ELK4	FOS	1	1	2
TFAP2A	MT2A	1	1	2
TFAP2A	MYC	1	1	2
TFAP2A	ADM	1	1	2
CEBPB	IL6	1	1	2
CEBPB	TOP1	1	1	2
CEBPB	TNFAIP6	1	1	2
CEBPB	IL24	1	1	2
CEBPB	CSRP1	1	1	2
CEBPB	ADM	1	1	2
CEBPB	SH2D3C	1	1	2
CEBPB	F3	1	1	2
CEBPB	SPINK1	1	1	2
CEBPB	FOS	1	1	2
CEBPB	ABCC2	1	1	2
CEBPB	FURIN	1	1	2
CEBPB	CSF3R	1	1	2
CEBPB	INSR	1	1	2
CEBPB	TF	1	1	2
CEBPB	HP	1	1	2
CEBPB	HPX	1	1	2
CEBPB	ADH6	1	1	2
CEBPB	LEP	1	1	2
CEBPB	SAA1	1	1	2
CEBPB	IGF2	1	1	2
CEBPB	DLC1	1	1	2
CEBPB	AKR1C1	1	1	2
MYC	NPM1	1	1	2
MYC	RPL37	1	1	2
MYC	LDHA	1	1	2
MYC	NME1	1	1	2
MYC	METTL1	1	1	2
MYC	CCT5	1	1	2
MYC	ENO1	1	1	2
MYC	NRAS	1	1	2
MYC	PPAT	1	1	2
MYC	PAICS	1	1	2
MYC	DKC1	1	1	2
MYC	FASN	1	1	2
MYC	ODC1	1	1	2
MYC	MAT2A	1	1	2
MYC	RPL5	1	1	2
MYC	POLE3	1	1	2
MYC	PSME3	1	1	2
MYC	TFRC	1	1	2
MYC	FPGS	1	1	2
MYC	MET	1	1	2
MYC	PWP1	1	1	2
MYC	HES1	1	1	2
MYC	ZNF146	1	1	2
MYC	APEX1	1	1	2
MYC	SQSTM1	1	1	2
MYC	TRAP1	1	1	2
MYC	HSPE1	1	1	2
MYC	RHOG	1	1	2
MYC	PPIA	1	1	2
MYC	SLC19A1	1	1	2
MYC	ILK	1	1	2
MYC	PRKDC	1	1	2
MYC	NDUFS6	1	1	2
MYC	PHB	1	1	2
MYC	TP53	1	1	2
MYC	ZFP36L2	1	1	2
MYC	RPS6	1	1	2
MYC	TXN	1	1	2
MYC	DDX1	1	1	2
MYC	TRIP13	1	1	2
MYC	NCL	1	1	2
MYC	LMNA	1	1	2
MYC	CBX3	1	1	2
MYC	CTSC	1	1	2
MYC	PKM2	1	1	2
MYC	CDK4	1	1	2
MYC	HERPUD1	1	1	2
MYC	UBE2D3	1	1	2
MYC	NME2	1	1	2
MYC	ATF6	1	1	2
MYC	ARF4	1	1	2
MYC	CCT8	1	1	2
MYC	STAT6	1	1	2
MYC	AMD1	1	1	2
MYC	NUP155	1	1	2
MYC	PTEN	1	1	2
MYC	ZFP36L1	1	1	2
MYC	NUP153	1	1	2
MYC	KHK	1	1	2
MYC	CD164	1	1	2
MYC	ETF1	1	1	2
MYC	HNRPDL	1	1	2
MYC	NUP88	1	1	2
MYC	CSDA	1	1	2
MYC	SERP1	1	1	2
MYC	EIF2S1	1	1	2
MYC	ETFA	1	1	2
MYC	RPS29	1	1	2
MYC	PSMA5	1	1	2
MYC	RPS15	1	1	2
MYC	RRAS	1	1	2
MYC	POLR1C	1	1	2
MYC	DDX18	1	1	2
MYC	FUS	1	1	2
MYC	ARRB2	1	1	2
MYC	CEBPZ	1	1	2
MYC	STOM	1	1	2
MYC	CCT7	1	1	2
MYC	PTMA	1	1	2
MYC	SLC39A8	1	1	2
MYC	NOL3	1	1	2
MYC	SRP54	1	1	2
MYC	MCM3	1	1	2
MYC	RPS20	1	1	2
MYC	EIF4E	1	1	2
MYC	PYCR1	1	1	2
MYC	IER2	1	1	2
MYC	MBNL1	1	1	2
MYC	CDK6	1	1	2
MYC	RPL22	1	1	2
MYC	HSPA8	1	1	2
MYC	TSC2	1	1	2
MYC	RPS6KA5	1	1	2
MYC	YWHAH	1	1	2
MYC	SLC2A4	1	1	2
MYC	PLA2G4A	1	1	2
MYC	MAD2L1	1	1	2
MYC	TOMM20	1	1	2
MYC	DDX5	1	1	2
MYC	CD63	1	1	2
MYC	HMMR	1	1	2
MYC	QDPR	1	1	2
MYC	RPS19	1	1	2
MYC	PFN1	1	1	2
MYC	DMTF1	1	1	2
MYC	AKAP1	1	1	2
MYC	SLBP	1	1	2
MYC	SLC39A6	1	1	2
MYC	CKS2	1	1	2
MYC	TXNDC5	1	1	2
MYC	AKAP9	1	1	2
MYC	MCM7	1	1	2
MYC	PSMA1	1	1	2
MYC	SCD	1	1	2
MYC	INSR	1	1	2
MYC	BSG	1	1	2
MYC	UBE2C	1	1	2
MYC	CBS	1	1	2
MYC	UROD	1	1	2
MYC	POLG2	1	1	2
MYC	USP4	1	1	2
MYC	MAP3K5	1	1	2
MYC	IMPA2	1	1	2
MYC	DFFA	1	1	2
MYC	PRDX3	1	1	2
MYC	ABCB10	1	1	2
MYC	CFDP1	1	1	2
MYC	PMS1	1	1	2
MYC	HSPA4	1	1	2
MYC	MEIS1	1	1	2
MYC	RPL31	1	1	2
MYC	CCNB1	1	1	2
MYC	RBBP8	1	1	2
MYC	ID3	1	1	2
MYC	ISG20	1	1	2
MYC	FOSL1	1	1	2
MYC	DDX10	1	1	2
MYC	ZMPSTE24	1	1	2
MYC	TPM2	1	1	2
MYC	ESD	1	1	2
MYC	SNRPB2	1	1	2
MYC	RPL15	1	1	2
MYC	PSMD7	1	1	2
MYC	MSH2	1	1	2
MYC	NAP1L1	1	1	2
MYC	PSMD3	1	1	2
MYC	KLF1	1	1	2
MYC	BCAT1	1	1	2
MYC	TYMS	1	1	2
MYC	CCND2	1	1	2
MYC	LAMP1	1	1	2
MYC	HMBS	1	1	2
MYC	MCCC2	1	1	2
MYC	STMN1	1	1	2
MYC	RPS21	1	1	2
MYC	PSMD14	1	1	2
MYC	IVNS1ABP	1	1	2
MYC	H2AFZ	1	1	2
MYC	GSTP1	1	1	2
MYC	TCIRG1	1	1	2
MYC	PSMC5	1	1	2
MYC	SIRT1	1	1	2
MYC	CLCN6	1	1	2
MYC	MARS	1	1	2
MYC	JARID2	1	1	2
MYC	ARL1	1	1	2
MYC	FANCA	1	1	2
MYC	ICAM1	1	1	2
MYC	RBBP4	1	1	2
MYC	VAPA	1	1	2
MYC	ASAH1	1	1	2
MYC	GCLC	1	1	2
MYC	SLC39A7	1	1	2
MYC	RXRB	1	1	2
MYC	PSMB5	1	1	2
MYC	PSMB1	1	1	2
MYC	ITGB1	1	1	2
MYC	CALR	1	1	2
MYC	ARF1	1	1	2
MYC	BAX	1	1	2
MYC	ALG5	1	1	2
MYC	MAPRE2	1	1	2
MYC	BBC3	1	1	2
MYC	SNRPD3	1	1	2
MYC	USP1	1	1	2
MYC	PLOD3	1	1	2
MYC	PPP1CB	1	1	2
MYC	UQCRC2	1	1	2
MYC	CYBA	1	1	2
MYC	ACTR3	1	1	2
MYC	TYK2	1	1	2
MYC	TGFBRAP1	1	1	2
MYC	PCNA	1	1	2
MYC	DAP3	1	1	2
MYC	LBR	1	1	2
MYC	IFI30	1	1	2
MYC	RAD51	1	1	2
MYC	PRKCSH	1	1	2
MYC	ETFDH	1	1	2
MYC	WT1	1	1	2
MYC	PCMT1	1	1	2
MYC	MAN2A1	1	1	2
MYC	RAB8A	1	1	2
MYC	CSTB	1	1	2
MYC	RFC2	1	1	2
MYC	GOLPH3	1	1	2
MYC	NFKBIB	1	1	2
MYC	MEIS2	1	1	2
MYC	EIF5A2	1	1	2
MYC	RAB3A	1	1	2
MYC	SLC1A4	1	1	2
MYC	COPS3	1	1	2
MYC	MBD4	1	1	2
MYC	MDM2	1	1	2
MYC	TGFB1	1	1	2
MYC	SYNGR2	1	1	2
MYC	ZNF451	1	1	2
MYC	DCK	1	1	2
MYC	LSM1	1	1	2
MYC	LMNB2	1	1	2
MYC	ACADM	1	1	2
MYC	BCL2L12	1	1	2
MYC	ZNF410	1	1	2
MYC	CDKN1B	1	1	2
MYC	CXCL2	1	1	2
MYC	GAK	1	1	2
MYC	AHCYL1	1	1	2
MYC	FGFR4	1	1	2
MYC	SCML2	1	1	2
MYC	DPM1	1	1	2
MYC	SEC61B	1	1	2
MYC	E2F2	1	1	2
MYC	PPP2CA	1	1	2
MYC	TOPBP1	1	1	2
MYC	MYC	1	1	2
MYC	GMDS	1	1	2
MYC	MAGOH	1	1	2
MYC	TCF12	1	1	2
MYC	AMPD3	1	1	2
MYC	GSTO1	1	1	2
MYC	CD97	1	1	2
MYC	RECQL	1	1	2
MYC	PSMB7	1	1	2
MYC	PDCD10	1	1	2
MYC	DLEU2	1	1	2
MYC	EGR3	1	1	2
MYC	TUBG1	1	1	2
MYC	IGF2R	1	1	2
MYC	CRAT	1	1	2
MYC	PPP2R4	1	1	2
MYC	RAC2	1	1	2
MYC	ACTG1	1	1	2
MYC	XK	1	1	2
MYC	IFNGR1	1	1	2
MYC	MAFF	1	1	2
MYC	PRPS2	1	1	2
MYC	ACP5	1	1	2
MYC	FLOT2	1	1	2
MYC	FADS3	1	1	2
MYC	MSN	1	1	2
MYC	MYBL2	1	1	2
MYC	PPP1R7	1	1	2
MYC	E2F1	1	1	2
MYC	GALC	1	1	2
MYC	HSD11B2	1	1	2
MYC	FECH	1	1	2
MYC	CCRL2	1	1	2
MYC	MCL1	1	1	2
MYC	HIF1A	1	1	2
MYC	PTOV1	1	1	2
MYC	MCM5	1	1	2
MYC	LTB	1	1	2
MYC	SAP18	1	1	2
MYC	NDUFB5	1	1	2
MYC	PTPN6	1	1	2
MYC	EPB42	1	1	2
MYC	POLD4	1	1	2
MYC	TGFB2	1	1	2
MYC	CEBPA	1	1	2
MYC	HIST2H2BE	1	1	2
MYC	NAGPA	1	1	2
MYC	FOXM1	1	1	2
MYC	SARS	1	1	2
MYC	SLC31A1	1	1	2
MYC	SLC9A3R2	1	1	2
MYC	EIF4EBP2	1	1	2
MYC	BCL2	1	1	2
MYC	LTA4H	1	1	2
MYC	UBL3	1	1	2
MYC	ZNF271	1	1	2
MYC	SHMT1	1	1	2
MYC	SLC25A11	1	1	2
MYC	NDUFB3	1	1	2
MYC	TUSC2	1	1	2
MYC	LAMB2	1	1	2
MYC	GNS	1	1	2
MYC	MGST1	1	1	2
MYC	HOXD13	1	1	2
MYC	USP11	1	1	2
MYC	ARSB	1	1	2
MYC	LAMC1	1	1	2
MYC	PRTN3	1	1	2
MYC	SYK	1	1	2
MYC	CXCR4	1	1	2
MYC	SERPINE2	1	1	2
MYC	PRDM8	1	1	2
MYC	PSMD10	1	1	2
MYC	AHSG	1	1	2
MYC	MRPL13	1	1	2
MYC	MPO	1	1	2
MYC	RPS6KA2	1	1	2
E2F1	RFC4	1	1	2
E2F1	PRKDC	1	1	2
E2F1	CDKN2C	1	1	2
E2F1	SYNE2	1	1	2
E2F1	RRM1	1	1	2
E2F1	USP1	1	1	2
E2F1	PPP1R3E	1	1	2
E2F1	FEN1	1	1	2
E2F1	CYR61	1	1	2
E2F1	PCNA	1	1	2
E2F1	CCNE1	1	1	2
E2F1	MRAS	1	1	2
E2F1	ABCB10	1	1	2
E2F1	MSH2	1	1	2
E2F1	LBR	1	1	2
E2F1	MCM3	1	1	2
E2F1	OPN3	1	1	2
E2F1	SLC3A2	1	1	2
E2F1	MAPK6	1	1	2
E2F1	DUT	1	1	2
E2F1	BRD2	1	1	2
E2F1	MAGEF1	1	1	2
E2F1	GALNT2	1	1	2
E2F1	PDE8A	1	1	2
E2F1	RAD52	1	1	2
E2F1	E2F1	1	1	2
E2F1	DUSP4	1	1	2
E2F1	HIST1H3A	1	1	2
E2F1	E2F3	1	1	2
E2F1	CALM1	1	1	2
E2F1	CCDC7	1	1	2
E2F1	ZNF292	1	1	2
E2F1	PRDM2	1	1	2
E2F1	CP110	1	1	2
E2F1	ID3	1	1	2
E2F1	UNG	1	1	2
E2F1	RFC2	1	1	2
E2F1	MLH1	1	1	2
E2F1	PPAT	1	1	2
E2F1	RAD51	1	1	2
E2F1	MRPL3	1	1	2
E2F1	NCL	1	1	2
E2F1	CPT1A	1	1	2
E2F1	EGFR	1	1	2
E2F1	PTPN6	1	1	2
E2F1	GCHFR	1	1	2
E2F1	TGFB2	1	1	2
E2F1	SERF2	1	1	2
E2F1	UMPS	1	1	2
E2F1	RTN4	1	1	2
E2F1	ATP6V0B	1	1	2
E2F1	GDI2	1	1	2
E2F1	MXI1	1	1	2
E2F1	ENAH	1	1	2
E2F1	GCLM	1	1	2
E2F1	ADAMTS1	1	1	2
E2F1	HMGB1	1	1	2
E2F1	SNTB2	1	1	2
E2F1	GNAI1	1	1	2
E2F1	HAT1	1	1	2
E2F1	NOL3	1	1	2
E2F1	LOXL1	1	1	2
E2F1	APP	1	1	2
E2F1	TOR1B	1	1	2
E2F1	MPG	1	1	2
E2F1	HERPUD1	1	1	2
E2F1	SEC63	1	1	2
E2F1	NCOA4	1	1	2
E2F1	GPX4	1	1	2
E2F1	HIST2H2AC	1	1	2
E2F1	CLTC	1	1	2
E2F1	SULF2	1	1	2
E2F1	RPS6KB1	1	1	2
E2F1	TP73	1	1	2
E2F1	MPHOSPH10	1	1	2
E2F1	PTGER2	1	1	2
E2F1	TAF11	1	1	2
E2F1	STAM	1	1	2
E2F1	NAGK	1	1	2
E2F1	MRPS23	1	1	2
E2F1	PFAS	1	1	2
E2F1	ZCCHC8	1	1	2
E2F1	POLR3F	1	1	2
E2F1	YME1L1	1	1	2
E2F1	PFN2	1	1	2
E2F1	HOXB9	1	1	2
E2F1	UBP1	1	1	2
E2F1	TOP2A	1	1	2
E2F1	MCM5	1	1	2
E2F1	CBS	1	1	2
E2F1	MRPL42	1	1	2
E2F1	CCND1	1	1	2
E2F1	TBC1D16	1	1	2
E2F1	TK1	1	1	2
E2F1	ANKRD26	1	1	2
E2F1	UPF3B	1	1	2
E2F1	BCL10	1	1	2
E2F1	RPL31	1	1	2
E2F1	ERH	1	1	2
E2F1	CALR	1	1	2
E2F1	ANKRD27	1	1	2
E2F1	ATP6V1E1	1	1	2
E2F1	ACTR2	1	1	2
E2F1	HK1	1	1	2
E2F1	CCT8	1	1	2
E2F1	CXCR4	1	1	2
E2F1	PRKAR1A	1	1	2
E2F1	PIGB	1	1	2
E2F1	SH3GLB1	1	1	2
E2F1	DDIT4	1	1	2
E2F1	WDR3	1	1	2
E2F1	EDN1	1	1	2
E2F1	RPL10A	1	1	2
E2F1	GALC	1	1	2
E2F1	CDCA3	1	1	2
E2F1	CYC1	1	1	2
E2F1	MAGOH	1	1	2
E2F1	BIK	1	1	2
E2F1	PSMA4	1	1	2
E2F1	RUVBL2	1	1	2
E2F1	TIMP1	1	1	2
E2F4	MCM3	1	1	2
E2F4	RRM1	1	1	2
E2F4	AURKB	1	1	2
E2F4	E2F3	1	1	2
E2F4	PRC1	1	1	2
E2F4	MAD2L1	1	1	2
E2F4	RFC4	1	1	2
E2F4	PCNA	1	1	2
E2F4	ANLN	1	1	2
E2F4	PRKDC	1	1	2
E2F4	KIF4A	1	1	2
E2F4	TK1	1	1	2
E2F4	FEN1	1	1	2
E2F4	CKS1B	1	1	2
E2F4	MAP3K7	1	1	2
E2F4	ITGB3BP	1	1	2
E2F4	PLK1	1	1	2
E2F4	BIRC5	1	1	2
E2F4	RAD51	1	1	2
E2F4	HMGB1	1	1	2
E2F4	MSH2	1	1	2
E2F4	TOP2A	1	1	2
E2F4	UNG	1	1	2
E2F4	H2AFZ	1	1	2
E2F4	TYMS	1	1	2
E2F4	SLC3A2	1	1	2
E2F4	DUT	1	1	2
E2F4	RFC2	1	1	2
E2F4	BRCA1	1	1	2
E2F4	DLEU1	1	1	2
E2F4	PLSCR1	1	1	2
E2F4	MYC	1	1	2
E2F4	E2F2	1	1	2
E2F4	HIST2H2BE	1	1	2
E2F4	BRD2	1	1	2
E2F4	CHEK1	1	1	2
E2F4	PPIA	1	1	2
E2F4	HMGB3	1	1	2
E2F4	BUB3	1	1	2
E2F4	CSE1L	1	1	2
E2F4	MCM6	1	1	2
E2F4	STMN1	1	1	2
E2F4	MCM5	1	1	2
E2F4	INSIG1	1	1	2
E2F4	MLH1	1	1	2
E2F4	KHDRBS1	1	1	2
E2F4	ID3	1	1	2
E2F4	PRKCSH	1	1	2
E2F4	TFRC	1	1	2
E2F4	SFPQ	1	1	2
E2F4	NFE2L1	1	1	2
E2F4	CALR	1	1	2
E2F4	NCL	1	1	2
E2F4	PARK7	1	1	2
E2F4	YWHAH	1	1	2
E2F4	HMMR	1	1	2
E2F4	MRPS6	1	1	2
E2F4	PTTG1	1	1	2
E2F4	CKS2	1	1	2
E2F4	NKTR	1	1	2
E2F4	GADD45A	1	1	2
E2F4	ADARB1	1	1	2
E2F4	RPS15	1	1	2
E2F4	CAV1	1	1	2
E2F4	TP53	1	1	2
E2F4	ACTG1	1	1	2
E2F4	CALM1	1	1	2
E2F4	GABPA	1	1	2
E2F4	STAM	1	1	2
E2F4	SLCO4A1	1	1	2
E2F4	TSNAX	1	1	2
E2F4	SS18L1	1	1	2
E2F4	RPL23A	1	1	2
E2F4	CDK2	1	1	2
E2F4	G6PD	1	1	2
E2F4	CBS	1	1	2
E2F4	USP25	1	1	2
E2F4	FDFT1	1	1	2
E2F4	SLC10A3	1	1	2
E2F4	DECR2	1	1	2
E2F4	UMPS	1	1	2
E2F4	PIGQ	1	1	2
E2F4	ZFP36L1	1	1	2
IRF1	ISG15	1	1	2
NFYA	CCNA2	1	1	2
TAL1	ID2	1	1	2
TAL1	ID1	1	1	2
TBP	HSPA4	1	1	2
TBP	TF	1	1	2
CEBPB	ALB	1	1	2
CEBPB	CCL5	1	1	2
CEBPB	PTGS1	1	1	2
ETS1	ETV4	1	1	2
ETS1	LYZ	1	1	2
FOS	APOH	1	1	2
GABPA	APOH	1	1	2
HNF4A	STAR	1	1	2
MYC	LY86	1	1	2
MYC	MST1	1	1	2
NFKB1	TFPI2	1	1	2
POU5F1	PDGFRA	1	1	2
SP1	APP	1	1	2
SP1	CD19	1	1	2
SP1	COL1A1	1	1	2
SP1	ITGAX	1	1	2
SP1	KRT17	1	1	2
SP1	LEF1	1	1	2
SP1	SERPINB2	1	1	2
SP1	STAR	1	1	2
SP1	TFPI2	1	1	2
SPI1	ITGAX	1	1	2
SPI1	PDGFRB	1	1	2
USF1	ETV4	1	1	2
USF2	CEACAM1	1	1	2
YY1	APOH	1	1	2
CTCF	RHOF	1	0	1
CTCF	NDUFA4L2	1	0	1
CTCF	ACBD4	1	0	1
CTCF	SOST	1	0	1
CTCF	AHCY	1	0	1
CTCF	CEBPE	1	0	1
CTCF	COL1A1	1	0	1
CTCF	STK17A	1	0	1
CTCF	METTL5	1	0	1
CTCF	ELOVL2	1	0	1
CTCF	ADNP	1	0	1
CTCF	DDX18	1	0	1
CTCF	ANKRD36B	1	0	1
CTCF	ATP5G2	1	0	1
CTCF	DHRS13	1	0	1
CTCF	CALM1	1	0	1
CTCF	PHLDA2	1	0	1
CTCF	LOC644246	1	0	1
CTCF	STAG2	1	0	1
CTCF	TCTN3	1	0	1
CTCF	TMC7	1	0	1
CTCF	ANXA2P2	1	0	1
CTCF	KCNH1	1	0	1
CTCF	SIDT2	1	0	1
CTCF	EML3	1	0	1
CTCF	CCDC59	1	0	1
CTCF	LTBP4	1	0	1
CTCF	LTBP2	1	0	1
CTCF	CHPF	1	0	1
CTCF	EPHB3	1	0	1
CTCF	C1S	1	0	1
CTCF	NRG1	1	0	1
CTCF	FLJ36031	1	0	1
CTCF	ARL2	1	0	1
CTCF	C8orf59	1	0	1
CTCF	MAP3K5	1	0	1
CTCF	SSBP1	1	0	1
CTCF	DTX4	1	0	1
CTCF	POU2F2	1	0	1
CTCF	RPS29	1	0	1
CTCF	COMT	1	0	1
CTCF	KCNIP2	1	0	1
CTCF	ESYT1	1	0	1
CTCF	FGF1	1	0	1
CTCF	STRA13	1	0	1
CTCF	PRAME	1	0	1
CTCF	IGF2	1	0	1
CTCF	IGFBP3	1	0	1
CTCF	CRY1	1	0	1
CTCF	BEST1	1	0	1
CTCF	CSF3	1	0	1
CTCF	TP53I3	1	0	1
CTCF	RNF24	1	0	1
CTCF	TP53	1	0	1
CTCF	PRND	1	0	1
CTCF	HSD17B14	1	0	1
CTCF	ANKRD36	1	0	1
CTCF	C1QBP	1	0	1
CTCF	SH3GL1	1	0	1
CTCF	FAM50B	1	0	1
CTCF	C10orf116	1	0	1
CTCF	FAM136A	1	0	1
CTCF	SLC2A4	1	0	1
CTCF	GPRC5B	1	0	1
CTCF	BCL2L1	1	0	1
CTCF	SLC7A5	1	0	1
CTCF	PITPNC1	1	0	1
CTCF	NES	1	0	1
CTCF	SPATA20	1	0	1
CTCF	FMNL3	1	0	1
CTCF	EHD2	1	0	1
CTCF	SSH2	1	0	1
CTCF	AMHR2	1	0	1
CTCF	TNFAIP8L2	1	0	1
CTCF	SYT17	1	0	1
CTCF	MLF2	1	0	1
CTCF	DLX3	1	0	1
CTCF	PTPN6	1	0	1
CTCF	PCNA	1	0	1
CTCF	TIPARP	1	0	1
CTCF	HMP19	1	0	1
CTCF	RASIP1	1	0	1
CTCF	THBS3	1	0	1
CTCF	TGFB1	1	0	1
CTCF	ZNF771	1	0	1
CTCF	KCTD15	1	0	1
CTCF	SNX10	1	0	1
CTCF	RERG	1	0	1
CTCF	TPM1	1	0	1
CTCF	NPR2	1	0	1
CTCF	CA14	1	0	1
CTCF	CTCF	1	0	1
CTCF	GALNT14	1	0	1
CTCF	CEACAM1	1	0	1
CTCF	KIAA1539	1	0	1
CTCF	ANKRD2	1	0	1
CTCF	PKN1	1	0	1
CTCF	ERCC4	1	0	1
CTCF	BLVRB	1	0	1
CTCF	CD8A	1	0	1
CTCF	PLXDC1	1	0	1
CTCF	AOC2	1	0	1
CTCF	AHNAK2	1	0	1
CTCF	ADCY4	1	0	1
CTCF	PARP14	1	0	1
CTCF	MYOF	1	0	1
CTCF	BAZ2A	1	0	1
CTCF	SLC36A1	1	0	1
CTCF	CA11	1	0	1
CTCF	CCDC85B	1	0	1
CTCF	PRIM2	1	0	1
CTCF	OXR1	1	0	1
CTCF	ARPC3	1	0	1
CTCF	ABR	1	0	1
CTCF	NETO2	1	0	1
CTCF	ISCU	1	0	1
CTCF	ADD2	1	0	1
CTCF	CYP17A1	1	0	1
CTCF	TNK2	1	0	1
CTCF	SPTBN4	1	0	1
CTCF	KIAA1199	1	0	1
CTCF	PSMD3	1	0	1
CTCF	PRDM1	1	0	1
CTCF	PPP1R3C	1	0	1
CTCF	NXN	1	0	1
CTCF	IGFBP4	1	0	1
CTCF	RGS3	1	0	1
CTCF	RAMP2	1	0	1
CTCF	FAM69A	1	0	1
CTCF	COL22A1	1	0	1
CTCF	WDR18	1	0	1
CTCF	AHCYL2	1	0	1
CTCF	DTL	1	0	1
CTCF	ITGA10	1	0	1
CTCF	ICAM1	1	0	1
CTCF	PCDH1	1	0	1
CTCF	RAD52	1	0	1
CTCF	FRAS1	1	0	1
CTCF	CLTB	1	0	1
CTCF	PIM2	1	0	1
CTCF	PNKD	1	0	1
CTCF	MYO1D	1	0	1
CTCF	CARM1	1	0	1
CTCF	DUSP23	1	0	1
CTCF	EOMES	1	0	1
CTCF	DKK1	1	0	1
CTCF	ARHGEF16	1	0	1
CTCF	FITM2	1	0	1
CTCF	SMYD5	1	0	1
CTCF	ADRA2B	1	0	1
CTCF	HOXC10	1	0	1
CTCF	PITPNM1	1	0	1
CTCF	CDK2AP2	1	0	1
CTCF	RASD1	1	0	1
CTCF	CAMK2D	1	0	1
CTCF	CEACAM6	1	0	1
CTCF	IGFBP6	1	0	1
CTCF	GPR156	1	0	1
CTCF	NRP2	1	0	1
CTCF	GORASP2	1	0	1
CTCF	YBX2	1	0	1
CTCF	PSMC3IP	1	0	1
CTCF	EPB41L4B	1	0	1
CTCF	FLVCR2	1	0	1
CTCF	NAE1	1	0	1
CTCF	APOB	1	0	1
CTCF	LPCAT4	1	0	1
CTCF	WARS	1	0	1
CTCF	BCR	1	0	1
CTCF	GRK5	1	0	1
CTCF	NME1	1	0	1
CTCF	NME1-NME2	1	0	1
CTCF	NPDC1	1	0	1
CTCF	HSD3B7	1	0	1
CTCF	FLNA	1	0	1
CTCF	MET	1	0	1
CTCF	PRDM8	1	0	1
CTCF	DCTPP1	1	0	1
CTCF	COL13A1	1	0	1
CTCF	GH1	1	0	1
CTCF	RNF43	1	0	1
CTCF	C1orf95	1	0	1
CTCF	LXN	1	0	1
CTCF	ATP6V1G2-DDX39B	1	0	1
CTCF	TTC33	1	0	1
CTCF	LRP10	1	0	1
CTCF	FES	1	0	1
CTCF	ADRA2A	1	0	1
CTCF	STAM2	1	0	1
CTCF	C1R	1	0	1
CTCF	TNNI2	1	0	1
CTCF	TTC19	1	0	1
CTCF	KLF10	1	0	1
CTCF	FAM91A1	1	0	1
CTCF	PDRG1	1	0	1
CTCF	DNM2	1	0	1
CTCF	APOE	1	0	1
CTCF	UBE2Q1	1	0	1
CTCF	PTPRE	1	0	1
CTCF	CCDC80	1	0	1
CTCF	GNAI3	1	0	1
CTCF	CHD9	1	0	1
CTCF	SLC16A11	1	0	1
CTCF	C17orf53	1	0	1
CTCF	C1orf115	1	0	1
CTCF	GNAI1	1	0	1
CTCF	NFE2	1	0	1
CTCF	TGM2	1	0	1
CTCF	POP5	1	0	1
CTCF	MTUS1	1	0	1
CTCF	TBX6	1	0	1
CTCF	EPB49	1	0	1
CTCF	JUND	1	0	1
CTCF	B4GALT4	1	0	1
CTCF	TNFRSF21	1	0	1
CTCF	CEBPA	1	0	1
CTCF	BCAS4	1	0	1
CTCF	PCDH12	1	0	1
CTCF	SMNDC1	1	0	1
CTCF	STRN4	1	0	1
CTCF	GAB3	1	0	1
CTCF	SCN3A	1	0	1
CTCF	GLI1	1	0	1
CTCF	CEACAM8	1	0	1
CTCF	SLC22A11	1	0	1
CTCF	PERP	1	0	1
CTCF	EDEM2	1	0	1
CTCF	HOXB5	1	0	1
CTCF	HPD	1	0	1
CTCF	DENR	1	0	1
CTCF	NOB1	1	0	1
CTCF	ERBB3	1	0	1
CTCF	SEMA3G	1	0	1
CTCF	MICA	1	0	1
CTCF	ARHGAP27	1	0	1
CTCF	SERPINE2	1	0	1
CTCF	GRWD1	1	0	1
CTCF	C12orf24	1	0	1
CTCF	GPN3	1	0	1
CTCF	C1QC	1	0	1
CTCF	PMPCB	1	0	1
CTCF	ECE2	1	0	1
CTCF	DYRK3	1	0	1
CTCF	SFRP4	1	0	1
CTCF	CAMTA2	1	0	1
CTCF	NR1H3	1	0	1
CTCF	NAPA	1	0	1
CTCF	AQP7	1	0	1
CTCF	FXYD7	1	0	1
CTCF	FAT1	1	0	1
CTCF	C3orf54	1	0	1
CTCF	FRMD3	1	0	1
CTCF	ART4	1	0	1
CTCF	NXPH4	1	0	1
CTCF	RNASE4	1	0	1
CTCF	ANG	1	0	1
CTCF	NFE2L2	1	0	1
CTCF	PIM1	1	0	1
CTCF	PLCB1	1	0	1
CTCF	GADD45B	1	0	1
CTCF	CBX6	1	0	1
CTCF	SP1	1	0	1
CTCF	ASF1B	1	0	1
CTCF	BAMBI	1	0	1
CTCF	SLC5A5	1	0	1
CTCF	PPP2CB	1	0	1
CTCF	HOXB6	1	0	1
CTCF	FNDC8	1	0	1
CTCF	GCLM	1	0	1
CTCF	PPP1R14A	1	0	1
CTCF	NFATC4	1	0	1
CTCF	SGK1	1	0	1
CTCF	RUVBL2	1	0	1
CTCF	C1RL	1	0	1
CTCF	DNMT3A	1	0	1
CTCF	BEND6	1	0	1
CTCF	HRH1	1	0	1
CTCF	RABAC1	1	0	1
CTCF	GSTA4	1	0	1
CTCF	STEAP1	1	0	1
CTCF	RBPMS	1	0	1
CTCF	ANKRD46	1	0	1
CTCF	DUSP16	1	0	1
CTCF	AHCYL1	1	0	1
CTCF	KHK	1	0	1
CTCF	APEH	1	0	1
CTCF	LMOD3	1	0	1
CTCF	PLCB2	1	0	1
CTCF	STAT6	1	0	1
CTCF	EPB41L1	1	0	1
CTCF	LIMS2	1	0	1
CTCF	SLC14A1	1	0	1
CTCF	ARL8B	1	0	1
CTCF	RAMP1	1	0	1
CTCF	TRIB1	1	0	1
CTCF	POGZ	1	0	1
CTCF	DAPK2	1	0	1
CTCF	SNRPD2	1	0	1
CTCF	PPP1CB	1	0	1
CTCF	SEC31B	1	0	1
CTCF	BCAM	1	0	1
CTCF	MYL12A	1	0	1
CTCF	PLCD3	1	0	1
CTCF	SLC9A7	1	0	1
CTCF	CEBPD	1	0	1
CTCF	TMEM159	1	0	1
CTCF	ARID2	1	0	1
CTCF	SPHK1	1	0	1
CTCF	HINT3	1	0	1
CTCF	VPS18	1	0	1
CTCF	SMAGP	1	0	1
CTCF	C1orf51	1	0	1
CTCF	LRRC59	1	0	1
CTCF	NPR3	1	0	1
CTCF	ATP5SL	1	0	1
CTCF	NCEH1	1	0	1
CTCF	SORCS2	1	0	1
CTCF	CLEC11A	1	0	1
CTCF	PLK2	1	0	1
CTCF	LTBP1	1	0	1
CTCF	PARP3	1	0	1
CTCF	SLC30A5	1	0	1
CTCF	STK10	1	0	1
CTCF	FXR2	1	0	1
CTCF	SHBG	1	0	1
CTCF	RDH5	1	0	1
CTCF	CXCL12	1	0	1
CTCF	STX8	1	0	1
CTCF	SDC1	1	0	1
CTCF	THBS1	1	0	1
CTCF	TMEM51	1	0	1
CTCF	RGS10	1	0	1
CTCF	GLTP	1	0	1
CTCF	PLCL1	1	0	1
CTCF	EIF1B	1	0	1
CTCF	HS3ST3B1	1	0	1
CTCF	BECN1	1	0	1
CTCF	PCDHGB1	1	0	1
CTCF	DECR1	1	0	1
CTCF	ATP6V0D1	1	0	1
CTCF	RPL10A	1	0	1
CTCF	PUM2	1	0	1
CTCF	TMEM2	1	0	1
CTCF	ATAD2B	1	0	1
CTCF	MCART1	1	0	1
CTCF	IL6	1	0	1
CTCF	RWDD3	1	0	1
CTCF	PPFIBP2	1	0	1
CTCF	MGAT4B	1	0	1
CTCF	EIF3F	1	0	1
CTCF	HBQ1	1	0	1
CTCF	NOL11	1	0	1
CTCF	VMO1	1	0	1
CTCF	ELMO1	1	0	1
CTCF	ATP8B2	1	0	1
CTCF	PTMA	1	0	1
CTCF	PRSS35	1	0	1
CTCF	P4HA1	1	0	1
CTCF	RPS19	1	0	1
CTCF	TOB1	1	0	1
CTCF	ACPL2	1	0	1
CTCF	SATB2	1	0	1
CTCF	KCNK15	1	0	1
CTCF	ZBTB20	1	0	1
CTCF	TM7SF2	1	0	1
CTCF	AHSG	1	0	1
CTCF	PINK1	1	0	1
CTCF	NDUFB7	1	0	1
CTCF	HGFAC	1	0	1
CTCF	ANKRD17	1	0	1
CTCF	FERMT3	1	0	1
CTCF	VKORC1	1	0	1
CTCF	FAM83D	1	0	1
CTCF	MATN2	1	0	1
CTCF	SCN4B	1	0	1
CTCF	SPOCK1	1	0	1
CTCF	METTL11A	1	0	1
CTCF	CEACAM3	1	0	1
CTCF	CD6	1	0	1
CTCF	NDUFB10	1	0	1
CTCF	SAT1	1	0	1
CTCF	CES3	1	0	1
CTCF	BRD2	1	0	1
CTCF	IDH1	1	0	1
CTCF	MCM3	1	0	1
CTCF	SELL	1	0	1
CTCF	TNFAIP3	1	0	1
CTCF	SFTPA2	1	0	1
CTCF	HIST2H2BE	1	0	1
CTCF	HIST2H2AC	1	0	1
CTCF	ARHGAP30	1	0	1
CTCF	CYP2A6	1	0	1
CTCF	SORT1	1	0	1
CTCF	TFE3	1	0	1
CTCF	UHRF1	1	0	1
CTCF	TSC22D3	1	0	1
CTCF	ATP1B3	1	0	1
CTCF	PHYH	1	0	1
CTCF	CYP1B1	1	0	1
CTCF	TRAF6	1	0	1
CTCF	MYO10	1	0	1
CTCF	MRO	1	0	1
CTCF	DUSP9	1	0	1
CTCF	ARL6IP1	1	0	1
CTCF	FXN	1	0	1
CTCF	GDF5	1	0	1
CTCF	DCTN1	1	0	1
CTCF	RND3	1	0	1
CTCF	TMC6	1	0	1
CTCF	APITD1-CORT	1	0	1
CTCF	APITD1	1	0	1
CTCF	REV1	1	0	1
CTCF	ALDH3A1	1	0	1
CTCF	CIRBP	1	0	1
CTCF	MAP1LC3B	1	0	1
CTCF	SFMBT2	1	0	1
CTCF	ALAD	1	0	1
CTCF	C14orf2	1	0	1
CTCF	C1orf27	1	0	1
CTCF	C8G	1	0	1
CTCF	SULF2	1	0	1
CTCF	ZYX	1	0	1
CTCF	RNF216	1	0	1
CTCF	ESAM	1	0	1
CTCF	PVRIG	1	0	1
CTCF	GAA	1	0	1
CTCF	ZMIZ1	1	0	1
CTCF	SOX9	1	0	1
CTCF	CFLAR	1	0	1
CTCF	CSHL1	1	0	1
CTCF	GIT1	1	0	1
CTCF	TRPV2	1	0	1
CTCF	DHRS3	1	0	1
CTCF	RAB8A	1	0	1
CTCF	FLRT3	1	0	1
CTCF	PIK3R1	1	0	1
CTCF	TNFRSF10D	1	0	1
CTCF	UGT1A5	1	0	1
CTCF	ZFP64	1	0	1
CTCF	PLEC	1	0	1
CTCF	CEBPB	1	0	1
CTCF	UBE2T	1	0	1
CTCF	ANTXR1	1	0	1
CTCF	SLC29A1	1	0	1
CTCF	BAIAP2L1	1	0	1
CTCF	C10orf54	1	0	1
CTCF	C6orf1	1	0	1
CTCF	MAPK14	1	0	1
CTCF	DNMBP	1	0	1
CTCF	NDUFB3	1	0	1
CTCF	SPOCD1	1	0	1
CTCF	RARS	1	0	1
CTCF	HAS3	1	0	1
CTCF	CPZ	1	0	1
CTCF	CCND1	1	0	1
CTCF	CRTAC1	1	0	1
CTCF	FUT8	1	0	1
CTCF	DHRS1	1	0	1
CTCF	GIMAP8	1	0	1
CTCF	CD74	1	0	1
CTCF	ELN	1	0	1
CTCF	WIF1	1	0	1
CTCF	OPTN	1	0	1
CTCF	BMP2	1	0	1
CTCF	VEPH1	1	0	1
CTCF	TMED2	1	0	1
CTCF	ALCAM	1	0	1
CTCF	PIGZ	1	0	1
CTCF	BRD8	1	0	1
CTCF	KIF20A	1	0	1
CTCF	MRPL17	1	0	1
CTCF	RRM2	1	0	1
CTCF	SAMD4B	1	0	1
CTCF	PTP4A2	1	0	1
CTCF	IMP3	1	0	1
CTCF	DPF1	1	0	1
CTCF	VEGFA	1	0	1
CTCF	CA2	1	0	1
CTCF	TCEA2	1	0	1
CTCF	BCL6B	1	0	1
CTCF	VTA1	1	0	1
CTCF	PENK	1	0	1
CTCF	TMBIM1	1	0	1
CTCF	ASGR1	1	0	1
CTCF	EPHB6	1	0	1
CTCF	NCOA4	1	0	1
CTCF	TXNRD1	1	0	1
CTCF	PLEKHG5	1	0	1
CTCF	RUNX3	1	0	1
CTCF	PXN	1	0	1
CTCF	SYNPO2	1	0	1
CTCF	CDK6	1	0	1
CTCF	SPEG	1	0	1
CTCF	DPP8	1	0	1
CTCF	TRAPPC5	1	0	1
CTCF	ZNF580	1	0	1
CTCF	PMP22	1	0	1
CTCF	PLEKHJ1	1	0	1
CTCF	ADAMTS7	1	0	1
CTCF	HEY1	1	0	1
CTCF	PCDHGB7	1	0	1
CTCF	CDC73	1	0	1
CTCF	CAV1	1	0	1
CTCF	GCLC	1	0	1
CTCF	FGD6	1	0	1
CTCF	TTLL1	1	0	1
CTCF	NOC3L	1	0	1
CTCF	PRPF4	1	0	1
CTCF	CDC26	1	0	1
CTCF	EFNB1	1	0	1
CTCF	RTN4	1	0	1
CTCF	HSD17B10	1	0	1
CTCF	N4BP2	1	0	1
CTCF	FJX1	1	0	1
CTCF	SRP9	1	0	1
CTCF	SPTB	1	0	1
CTCF	MED13	1	0	1
CTCF	TBC1D4	1	0	1
CTCF	ADORA2B	1	0	1
CTCF	NIPAL3	1	0	1
CTCF	C1orf201	1	0	1
CTCF	SPP1	1	0	1
CTCF	ZNF25	1	0	1
CTCF	LRP4	1	0	1
CTCF	FCHSD2	1	0	1
CTCF	APOA1	1	0	1
CTCF	CTHRC1	1	0	1
CTCF	ST3GAL1	1	0	1
CTCF	SLC39A8	1	0	1
CTCF	TSPAN6	1	0	1
CTCF	NFASC	1	0	1
CTCF	PLAUR	1	0	1
CTCF	RHOG	1	0	1
CTCF	GDNF	1	0	1
CTCF	RCC1	1	0	1
CTCF	LTB	1	0	1
CTCF	KCNQ3	1	0	1
CTCF	NBPF10	1	0	1
CTCF	PDGFRA	1	0	1
CTCF	WNT1	1	0	1
CTCF	SERHL2	1	0	1
CTCF	NAA50	1	0	1
CTCF	HERC5	1	0	1
CTCF	SOAT1	1	0	1
CTCF	GOSR1	1	0	1
CTCF	POLD4	1	0	1
CTCF	C16orf62	1	0	1
CTCF	BCL6	1	0	1
CTCF	HAPLN1	1	0	1
CTCF	SCN2A	1	0	1
CTCF	CDKN1A	1	0	1
CTCF	ITGA4	1	0	1
CTCF	TCF7L1	1	0	1
CTCF	CUX1	1	0	1
CTCF	C3orf36	1	0	1
CTCF	PGAM1	1	0	1
CTCF	PSMF1	1	0	1
CTCF	SLC12A3	1	0	1
CTCF	PDS5B	1	0	1
CTCF	PIP5K1C	1	0	1
CTCF	ERLIN2	1	0	1
CTCF	SLC26A2	1	0	1
CTCF	DLG4	1	0	1
CTCF	ABI1	1	0	1
CTCF	RPS3A	1	0	1
CTCF	FADS1	1	0	1
CTCF	COL12A1	1	0	1
CTCF	COL1A2	1	0	1
CTCF	ATXN1	1	0	1
CTCF	RHOU	1	0	1
CTCF	TPD52L1	1	0	1
CTCF	CTXN1	1	0	1
CTCF	HEYL	1	0	1
CTCF	RPL26L1	1	0	1
CTCF	SMAD6	1	0	1
CTCF	BEST4	1	0	1
CTCF	API5	1	0	1
CTCF	ALDH7A1	1	0	1
CTCF	WNT11	1	0	1
CTCF	CTSO	1	0	1
CTCF	COBLL1	1	0	1
CTCF	ARL6IP6	1	0	1
CTCF	CFD	1	0	1
CTCF	EDN1	1	0	1
CTCF	MAFB	1	0	1
CTCF	AGAP2	1	0	1
CTCF	ATG4D	1	0	1
CTCF	SCARA5	1	0	1
CTCF	TRAM1	1	0	1
CTCF	GSS	1	0	1
CTCF	ABCA1	1	0	1
CTCF	MOBKL2B	1	0	1
CTCF	EHD1	1	0	1
CTCF	SLIT3	1	0	1
CTCF	PCDHGA2	1	0	1
CTCF	GDPD5	1	0	1
CTCF	2019-09-05	1	0	1
CTCF	PIK3AP1	1	0	1
CTCF	RFESD	1	0	1
CTCF	ARRB2	1	0	1
CTCF	IFFO1	1	0	1
CTCF	MB	1	0	1
CTCF	BDH2	1	0	1
CTCF	IFT46	1	0	1
CTCF	SLC37A4	1	0	1
CTCF	DGKZ	1	0	1
CTCF	IKZF2	1	0	1
CTCF	S100A13	1	0	1
CTCF	S100A1	1	0	1
CTCF	WRB	1	0	1
CTCF	CALB2	1	0	1
CTCF	SGK494	1	0	1
CTCF	BAI2	1	0	1
CTCF	HTR1A	1	0	1
CTCF	ALDH1A2	1	0	1
CTCF	TGFB3	1	0	1
CTCF	PIGH	1	0	1
CTCF	VTRNA1-2	1	0	1
CTCF	HAS2	1	0	1
CTCF	HIST1H2AM	1	0	1
CTCF	ULBP3	1	0	1
CTCF	ALG5	1	0	1
CTCF	RPS6KA4	1	0	1
CTCF	POLR2J3	1	0	1
CTCF	ZNF638	1	0	1
CTCF	ACTB	1	0	1
CTCF	POLR2H	1	0	1
CTCF	PSG1	1	0	1
CTCF	GBAS	1	0	1
CTCF	TNPO1	1	0	1
CTCF	SCN8A	1	0	1
CTCF	ZCCHC18	1	0	1
CTCF	GDF15	1	0	1
CTCF	B2M	1	0	1
CTCF	EPOR	1	0	1
CTCF	GABBR2	1	0	1
CTCF	CTBP2	1	0	1
CTCF	CDC37	1	0	1
CTCF	PTGR1	1	0	1
CTCF	FYB	1	0	1
CTCF	MARCKS	1	0	1
CTCF	GRPR	1	0	1
CTCF	TUBB	1	0	1
CTCF	SOD2	1	0	1
CTCF	HPX	1	0	1
CTCF	PPA2	1	0	1
CTCF	S100A9	1	0	1
CTCF	CDIPT	1	0	1
CTCF	ADAMTS17	1	0	1
CTCF	RGS4	1	0	1
CTCF	ESCO1	1	0	1
CTCF	PTMS	1	0	1
CTCF	IRS1	1	0	1
CTCF	MYL6	1	0	1
CTCF	LYST	1	0	1
CTCF	RASGRP3	1	0	1
CTCF	DCXR	1	0	1
CTCF	RPS15	1	0	1
CTCF	CREB3L2	1	0	1
CTCF	C16orf61	1	0	1
CTCF	CENPN	1	0	1
CTCF	LSM4	1	0	1
CTCF	MTFR1	1	0	1
CTCF	GFI1B	1	0	1
CTCF	ABHD14B	1	0	1
CTCF	ABHD14A-ACY1	1	0	1
CTCF	PORCN	1	0	1
CTCF	ADPRHL2	1	0	1
CTCF	WNT7A	1	0	1
CTCF	CD3EAP	1	0	1
CTCF	PPP1R13L	1	0	1
CTCF	CYC1	1	0	1
CTCF	POU2F1	1	0	1
CTCF	GSTP1	1	0	1
CTCF	MAN2A1	1	0	1
CTCF	SPRY2	1	0	1
CTCF	RRBP1	1	0	1
CTCF	MAMLD1	1	0	1
CTCF	JAG1	1	0	1
CTCF	LYSMD3	1	0	1
CTCF	CD80	1	0	1
CTCF	DGKA	1	0	1
CTCF	ROBO2	1	0	1
CTCF	HEBP2	1	0	1
CTCF	RAPGEF3	1	0	1
CTCF	SCAF8	1	0	1
CTCF	KIF14	1	0	1
CTCF	DNAJC22	1	0	1
CTCF	RNF141	1	0	1
CTCF	YPEL2	1	0	1
CTCF	IL12A	1	0	1
CTCF	PCDHGA7	1	0	1
CTCF	PARP1	1	0	1
CTCF	PDE11A	1	0	1
CTCF	SMARCD1	1	0	1
CTCF	FDPS	1	0	1
CTCF	RPS20	1	0	1
CTCF	DCTN6	1	0	1
CTCF	TRAPPC2L	1	0	1
CTCF	RHOQ	1	0	1
CTCF	FBXO11	1	0	1
CTCF	BASP1	1	0	1
CTCF	TRMT112	1	0	1
CTCF	GNAS	1	0	1
CTCF	FAM26E	1	0	1
CTCF	DPH1	1	0	1
CTCF	THBD	1	0	1
CTCF	NFKBIA	1	0	1
CTCF	DHRS7B	1	0	1
CTCF	GLRA2	1	0	1
CTCF	ARHGEF3	1	0	1
CTCF	KREMEN2	1	0	1
CTCF	ALDOA	1	0	1
CTCF	ATG16L2	1	0	1
CTCF	FST	1	0	1
CTCF	RIN1	1	0	1
CTCF	DYNLL1	1	0	1
CTCF	ZFX	1	0	1
CTCF	MXI1	1	0	1
CTCF	TTC21B	1	0	1
CTCF	IRF9	1	0	1
CTCF	SERTAD1	1	0	1
CTCF	KEAP1	1	0	1
CTCF	MORF4L2	1	0	1
CTCF	PCDH10	1	0	1
CTCF	NR2C1	1	0	1
CTCF	TSC22D2	1	0	1
CTCF	MTDH	1	0	1
CTCF	EPHB1	1	0	1
CTCF	DENND1C	1	0	1
CTCF	H2AFV	1	0	1
CTCF	CRYZ	1	0	1
CTCF	SH2D4A	1	0	1
CTCF	IQGAP2	1	0	1
CTCF	TENC1	1	0	1
CTCF	CORO1C	1	0	1
CTCF	LPXN	1	0	1
CTCF	TSPAN15	1	0	1
CTCF	2019-03-07	1	0	1
CTCF	EGR1	1	0	1
CTCF	CREG1	1	0	1
CTCF	PDE5A	1	0	1
CTCF	FZD8	1	0	1
CTCF	MFSD5	1	0	1
CTCF	CD164	1	0	1
CTCF	GNPTAB	1	0	1
CTCF	ASAP2	1	0	1
CTCF	MYO1B	1	0	1
CTCF	ZNF767	1	0	1
CTCF	ZBTB7B	1	0	1
CTCF	CCBE1	1	0	1
CTCF	MTHFD2	1	0	1
CTCF	ALPL	1	0	1
CTCF	PLAC8	1	0	1
CTCF	CACYBP	1	0	1
CTCF	CERCAM	1	0	1
CTCF	RABL5	1	0	1
CTCF	CDK2AP1	1	0	1
CTCF	OLFML3	1	0	1
CTCF	VAT1	1	0	1
CTCF	PHF16	1	0	1
CTCF	POLR3H	1	0	1
CTCF	HOXD10	1	0	1
CTCF	GALNT4	1	0	1
CTCF	MRPL23	1	0	1
CTCF	METTL2B	1	0	1
CTCF	MYLIP	1	0	1
CTCF	ANKRD44	1	0	1
CTCF	VPS26A	1	0	1
CTCF	GNPDA1	1	0	1
CTCF	PRMT5	1	0	1
CTCF	ASF1A	1	0	1
CTCF	HES1	1	0	1
CTCF	ANXA5	1	0	1
CTCF	CSNK1A1	1	0	1
CTCF	RRAGA	1	0	1
CTCF	CPEB3	1	0	1
CTCF	FLRT2	1	0	1
CTCF	SOX2	1	0	1
CTCF	RAD9A	1	0	1
CTCF	QDPR	1	0	1
CTCF	IGF1R	1	0	1
CTCF	TBXAS1	1	0	1
CTCF	CCDC58	1	0	1
CTCF	FAM162A	1	0	1
CTCF	BMF	1	0	1
CTCF	INTS8	1	0	1
CTCF	PSG10P	1	0	1
CTCF	CXCL5	1	0	1
CTCF	C7orf31	1	0	1
CTCF	IL6R	1	0	1
CTCF	GP1BB	1	0	1
CTCF	MYO1F	1	0	1
CTCF	PPP1R12B	1	0	1
CTCF	DENND4B	1	0	1
CTCF	LOX	1	0	1
CTCF	VPS13C	1	0	1
CTCF	PIK3CA	1	0	1
CTCF	MAP3K4	1	0	1
CTCF	STON1-GTF2A1L	1	0	1
CTCF	GPX8	1	0	1
CTCF	SLC3A2	1	0	1
CTCF	ITGA1	1	0	1
CTCF	PELO	1	0	1
CTCF	DNER	1	0	1
CTCF	LOC730102	1	0	1
CTCF	GBA3	1	0	1
CTCF	EIF1	1	0	1
CTCF	RNF144A	1	0	1
CTCF	HAO2	1	0	1
CTCF	FHOD3	1	0	1
CTCF	ARL2BP	1	0	1
CTCF	PROC	1	0	1
CTCF	TXNDC9	1	0	1
CTCF	TNXB	1	0	1
CTCF	NTRK2	1	0	1
CTCF	PTGER3	1	0	1
CTCF	DNASE1	1	0	1
CTCF	UTP6	1	0	1
CTCF	RET	1	0	1
CTCF	STAU2	1	0	1
CTCF	RGMB	1	0	1
CTCF	PCDHB2	1	0	1
CTCF	ADK	1	0	1
CTCF	TNFRSF14	1	0	1
CTCF	MARCKSL1	1	0	1
CTCF	UBE2K	1	0	1
CTCF	VCAN	1	0	1
CTCF	HNRPDL	1	0	1
CTCF	NOP2	1	0	1
CTCF	PDGFRL	1	0	1
CTCF	CRLF3	1	0	1
CTCF	MTHFS	1	0	1
CTCF	ABCB10	1	0	1
CTCF	HES3	1	0	1
CTCF	PPL	1	0	1
CTCF	RNPEPL1	1	0	1
CTCF	ACY1	1	0	1
CTCF	HOXA10	1	0	1
CTCF	DLL4	1	0	1
CTCF	TM4SF18	1	0	1
CTCF	ITGA9	1	0	1
CTCF	SLC9A1	1	0	1
CTCF	CRABP2	1	0	1
CTCF	MAT2A	1	0	1
CTCF	RASGRP2	1	0	1
CTCF	PCNP	1	0	1
CTCF	CCNB1IP1	1	0	1
CTCF	PSD3	1	0	1
CTCF	CNTNAP1	1	0	1
CTCF	CHST13	1	0	1
CTCF	NDUFB6	1	0	1
CTCF	TMEM30B	1	0	1
CTCF	JUP	1	0	1
CTCF	DNAJB14	1	0	1
CTCF	H2AFZ	1	0	1
CTCF	RGL1	1	0	1
CTCF	ARPC5	1	0	1
CTCF	BIRC2	1	0	1
CTCF	TGIF1	1	0	1
CTCF	PCDHGB5	1	0	1
CTCF	CILP	1	0	1
CTCF	ZFP36L2	1	0	1
CTCF	NPC1	1	0	1
CTCF	SEC24B	1	0	1
CTCF	PIK3IP1	1	0	1
CTCF	RPL36A-HNRNPH2	1	0	1
CTCF	VIM	1	0	1
CTCF	ABLIM3	1	0	1
CTCF	PLCL2	1	0	1
CTCF	SEMA3C	1	0	1
CTCF	ADAP1	1	0	1
CTCF	DYNC1LI2	1	0	1
CTCF	C11orf95	1	0	1
CTCF	RCOR1	1	0	1
CTCF	BDNF	1	0	1
CTCF	CLCF1	1	0	1
CTCF	SNORD36B	1	0	1
CTCF	SNORD36A	1	0	1
CTCF	AKAP12	1	0	1
CTCF	SEMA6A	1	0	1
CTCF	ITGA3	1	0	1
CTCF	EXO1	1	0	1
CTCF	EPHB4	1	0	1
CTCF	TUBA1B	1	0	1
CTCF	H19	1	0	1
CTCF	CSNK2A2	1	0	1
CTCF	IL27RA	1	0	1
CTCF	SYNJ2	1	0	1
CTCF	DPEP1	1	0	1
CTCF	FTCD	1	0	1
CTCF	ANKRD10	1	0	1
CTCF	TPD52L2	1	0	1
CTCF	PARP6	1	0	1
CTCF	CAPN2	1	0	1
CTCF	RPL11	1	0	1
CTCF	TESC	1	0	1
CTCF	GYPA	1	0	1
CTCF	CYP27B1	1	0	1
CTCF	PSG11	1	0	1
CTCF	CCNL1	1	0	1
CTCF	MERTK	1	0	1
CTCF	IDUA	1	0	1
CTCF	PCDHB11	1	0	1
CTCF	DHRS7	1	0	1
CTCF	HLA-DMA	1	0	1
CTCF	PRSS23	1	0	1
CTCF	TPM4	1	0	1
CTCF	PON3	1	0	1
CTCF	IVNS1ABP	1	0	1
CTCF	DECR2	1	0	1
CTCF	MAST1	1	0	1
CTCF	SGCE	1	0	1
CTCF	PEG10	1	0	1
CTCF	MLLT11	1	0	1
CTCF	RHOC	1	0	1
CTCF	ADCK2	1	0	1
CTCF	EHBP1L1	1	0	1
CTCF	APP	1	0	1
CTCF	ITPK1	1	0	1
CTCF	PSG4	1	0	1
CTCF	SYNPO2L	1	0	1
CTCF	TK1	1	0	1
CTCF	NCAPG	1	0	1
CTCF	MORF4L1	1	0	1
CTCF	GPD1	1	0	1
CTCF	GPRC5A	1	0	1
CTCF	SRSF4	1	0	1
CTCF	ANGPT1	1	0	1
CTCF	LOXL1	1	0	1
CTCF	MED20	1	0	1
CTCF	BYSL	1	0	1
CTCF	CYR61	1	0	1
CTCF	DDAH2	1	0	1
CTCF	NHS	1	0	1
CTCF	ABCC5	1	0	1
CTCF	SORL1	1	0	1
CTCF	PANK2	1	0	1
CTCF	HIST1H1C	1	0	1
CTCF	RUNX2	1	0	1
CTCF	RPL5	1	0	1
CTCF	HSPA1B	1	0	1
CTCF	CAPN1	1	0	1
CTCF	CYP51A1	1	0	1
CTCF	SLC25A22	1	0	1
CTCF	PRKCQ	1	0	1
CTCF	TRAM2	1	0	1
CTCF	CD58	1	0	1
CTCF	TOP2A	1	0	1
CTCF	MDK	1	0	1
CTCF	SLC25A37	1	0	1
CTCF	BAG3	1	0	1
CTCF	NUDT3	1	0	1
CTCF	FBXO7	1	0	1
CTCF	IGFBP5	1	0	1
CTCF	CASP6	1	0	1
CTCF	GYPE	1	0	1
CTCF	SHB	1	0	1
CTCF	SLC34A1	1	0	1
CTCF	TAF7	1	0	1
CTCF	STOML1	1	0	1
CTCF	TRIM8	1	0	1
CTCF	ANP32B	1	0	1
CTCF	RPL39L	1	0	1
CTCF	RBM19	1	0	1
CTCF	COPS5	1	0	1
CTCF	C21orf63	1	0	1
CTCF	PRSS12	1	0	1
CTCF	C2orf72	1	0	1
CTCF	DLL3	1	0	1
CTCF	NOL3	1	0	1
CTCF	SCARNA16	1	0	1
CTCF	MEST	1	0	1
CTCF	ANKH	1	0	1
CTCF	NEU1	1	0	1
CTCF	GYPB	1	0	1
CTCF	PSTPIP2	1	0	1
CTCF	SLC35B2	1	0	1
CTCF	TOPBP1	1	0	1
CTCF	LHX9	1	0	1
CTCF	SLC25A1	1	0	1
CTCF	ISG15	1	0	1
CTCF	DOCK5	1	0	1
CTCF	FAT4	1	0	1
CTCF	PCDHGA1	1	0	1
CTCF	SH2B1	1	0	1
CTCF	OSGIN1	1	0	1
CTCF	SETBP1	1	0	1
CTCF	ATL3	1	0	1
CTCF	NCKAP1	1	0	1
CTCF	GEM	1	0	1
CTCF	PAK1	1	0	1
CTCF	RASAL1	1	0	1
CTCF	CDC37L1	1	0	1
CTCF	PCOLCE	1	0	1
CTCF	INSR	1	0	1
CTCF	SEC13	1	0	1
CTCF	TUBB2A	1	0	1
CTCF	RAP2C	1	0	1
CTCF	TMEM65	1	0	1
CTCF	DTD1	1	0	1
CTCF	FRMD6	1	0	1
CTCF	CTSB	1	0	1
CTCF	BDH1	1	0	1
CTCF	SFN	1	0	1
CTCF	NPC2	1	0	1
CTCF	DDIT4	1	0	1
CTCF	PRKAG2	1	0	1
CTCF	PSMB7	1	0	1
CTCF	PPP1R3E	1	0	1
CTCF	PPP1R9A	1	0	1
CTCF	ITGA7	1	0	1
CTCF	CD14	1	0	1
CTCF	MORC4	1	0	1
CTCF	CADM1	1	0	1
CTCF	TBC1D9B	1	0	1
CTCF	SMAD2	1	0	1
CTCF	WAPAL	1	0	1
CTCF	TNFAIP2	1	0	1
CTCF	RTN1	1	0	1
CTCF	FAM3C	1	0	1
CTCF	MYOM3	1	0	1
CTCF	CCDC7	1	0	1
CTCF	CNIH	1	0	1
CTCF	USP22	1	0	1
CTCF	ROR1	1	0	1
CTCF	HDAC7	1	0	1
CTCF	PRR5L	1	0	1
CTCF	MRPL42	1	0	1
CTCF	KLF1	1	0	1
CTCF	HM13	1	0	1
CTCF	AMFR	1	0	1
CTCF	RTBDN	1	0	1
CTCF	SHF	1	0	1
CTCF	BTG1	1	0	1
CTCF	CACNG3	1	0	1
CTCF	AKR1C3	1	0	1
CTCF	TBX21	1	0	1
CTCF	UQCRC2	1	0	1
CTCF	BACE1	1	0	1
CTCF	SLC6A6	1	0	1
CTCF	MARVELD2	1	0	1
CTCF	FXYD5	1	0	1
CTCF	SOX15	1	0	1
CTCF	ROR2	1	0	1
CTCF	JAK2	1	0	1
CTCF	LAMB1	1	0	1
CTCF	ETFDH	1	0	1
CTCF	C4orf46	1	0	1
CTCF	ARID5B	1	0	1
CTCF	PCDHGA12	1	0	1
CTCF	RPLP0	1	0	1
CTCF	CCNDBP1	1	0	1
CTCF	CNDP2	1	0	1
CTCF	RAB37	1	0	1
CTCF	RPP40	1	0	1
CTCF	LRRN3	1	0	1
CTCF	ZGPAT	1	0	1
CTCF	KIAA0528	1	0	1
CTCF	COL11A1	1	0	1
CTCF	NAGK	1	0	1
CTCF	FAM173A	1	0	1
CTCF	PLCB3	1	0	1
[truncated: 63,536 more rows]
